# Supplementary material for: The cytoplasmic poly(A) polymerases GLD-2 and GLD-4 promote general gene expression via distinct mechanisms
Source: Nucleic Acids Res. 2014 Sep 12;42(18):11622–33. doi: 10.1093/nar/gku838 (PMC4191412; doi:10.1093/nar/gku838)
Supplement: SUPPLEMENTARY DATA [file supp_gku838_nar-01698-v-2014-File009.xlsx]

## Sheet: ReadMe
color legend
	genes with a FDR value belows 10%
	strongly up- regulated genes over FC>=2
	strongly down- regulated genes over FC<=-2
RAW	-	raw read count
NORM	-	normalized read count
baseMean	-	mean normalized base count
foldChange	-	fold change of control vs gld2 or gld4
pval	-	p-value
padj	-	FDR(false dicovery rate)

## Sheet: Control vs gld2i
Input
id		baseMean	baseMeanC	baseMeanG2	foldChange	log2FoldChange	pval	padj	G1_I_C.NORM	G2_I_C.NORM	G3_I_C.NORM	G1_I_G2.NORM	G2_I_G2.NORM	G3_I_G2.NORM	G1_I_C.RAW	G2_I_C.RAW	G3_I_C.RAW	G1_I_G2.RAW	G2_I_G2.RAW	G3_I_G2.RAW
F31C3.9	rrn-3.1	242182	190372	293992	1.5443	0.62695	0.12585	0.368259	169921	207331	193865	238709	279213	364053	144629	207167	214450	239204	297188	377653
F31E3.5	eef-1A.1	235274	180757	289791	1.60321	0.68096	0.0952102	0.308849	171095	178871	192306	228761	286293	354320	145628	178729	212726	229235	304724	367557
F13B10.2	rpl-3	79468.5	69182.7	89754.4	1.29735	0.375571	0.360609	0.672333	68097	67701.6	71749.5	95112.9	77376.6	96773.7	57961	67648	79368	95310	82358	100389
F28D1.7	rps-23	74905.5	66001.4	83809.6	1.26982	0.344619	0.407972	0.715842	61505.9	64977.5	71520.8	79309.6	74120.2	97999	52351	64926	79115	79474	78892	101660
F25H5.4	eef-2	79864.7	65264.6	94464.8	1.44741	0.533477	0.195132	0.480531	60577.8	66011.3	69204.7	90456.5	86904.2	106034	51561	65959	76553	90644	92499	109995
C42D8.2	vit-2	58378.2	60562.2	56194.2	0.927877	-0.107995	0.795382	0.943901	66021	55949.3	59716.2	63105.2	47447.4	58030.1	56194	55905	66057	63236	50502	60198
F25H2.10	rla-0	76425.6	59846	93005.3	1.55408	0.63606	0.116747	0.353498	62791.3	55405.9	61340.7	94938.2	78697.5	105380	53445	55362	67854	95135	83764	109317
K02B2.5	rps-25	70695.9	58656	82735.8	1.41053	0.496235	0.228671	0.529173	54255.8	59086.8	62625.3	76454.5	76113.9	95639.1	46180	59040	69275	76613	81014	99212
T27E9.1	ant-1.1	66515	58490.6	74539.4	1.27438	0.349797	0.39374	0.702163	56167.3	56861	62443.6	64858.6	71851.3	86908.3	47807	56816	69074	64993	76477	90155
K07H8.6	vit-6	54508.9	56970.5	52047.2	0.913582	-0.130394	0.757972	0.928589	64563	51244.6	55103.9	63324.8	43913.9	48903.1	54953	51204	60955	63456	46741	50730
F26D10.3	hsp-1	57392.7	55346.6	59438.7	1.07394	0.102909	0.822707	0.95501	49035.8	57310.4	59693.6	56131.7	56432	65752.6	41737	57265	66032	56248	60065	68209
K11H12.2	rpl-15	55812.5	55135.1	56489.9	1.02457	0.0350218	0.957183	1	51060.1	53496.4	60848.9	56287.3	46010.9	67171.6	43460	53454	67310	56404	48973	69681
C47E8.5	daf-21	66787.8	52115.6	81460	1.56307	0.644378	0.115757	0.351176	47614.2	54161.9	54570.6	68823.4	80336	95220.8	40527	54119	60365	68966	85508	98778
F46F11.2	cey-2	52360.6	51665.6	53055.5	1.0269	0.0382996	0.956475	1	43744.2	52074.3	59178.3	42560.8	51591.6	65014.2	37233	52033	65462	42649	54913	67443
F31C3.8	rrn-1.2	67777.1	50987.9	84566.2	1.65855	0.729927	0.074978	0.266694	43195.5	59730.3	50037.9	66203.8	82851.1	104644	36766	59683	55351	66341	88185	108553
B0041.4	rpl-4	55213.1	49971.4	60454.7	1.20979	0.274751	0.521547	0.80108	44664.1	48459.4	56790.8	56413.1	52181.6	72769.5	38016	48421	62821	56530	55541	75488
B0280.5	cpg-2	28799.4	48481.4	9117.34	0.188059	-2.41074	9.81212e-09	2.37544e-06	37916.8	50299.8	57227.5	8375.64	7760.39	11216	32273	50260	63304	8393	8260	11635
F43D9.4	sip-1	46785.7	46978.6	46592.8	0.991787	-0.0118976	0.924361	0.995298	31870.9	49748.4	59316.6	26472.1	45254.5	68051.7	27127	49709	65615	26527	48168	70594
C04F6.1	vit-5	46652.5	46334.4	46970.6	1.01373	0.019676	0.961649	1	48729.2	43351.3	46922.6	51800.6	41142.3	47969	41476	43317	51905	51908	43791	49761
F56D12.5	vig-1	42945.2	45863.4	40026.9	0.872741	-0.196374	0.619395	0.860579	45443	44605.3	47541.9	40668.7	36316.9	43095.1	38679	44570	52590	40753	38655	44705
F10B5.1	rpl-10	52923.7	45172.1	60675.3	1.3432	0.425678	0.295459	0.606882	45551.1	44281.1	45684.2	62415.6	51709	67901.3	38771	44246	50535	62545	55038	70438
ZC434.2	rps-7	47315.8	44934.6	49697.1	1.10599	0.145337	0.750407	0.92513	41589.4	40794.3	52419.9	49869.6	40174.6	59047.1	35399	40762	57986	49973	42761	61253
F17C11.9	eef-1G	56375.1	44807.7	67942.6	1.51632	0.600572	0.141472	0.395809	42898.3	44973.6	46551.1	61173.2	62729.5	79925.2	36513	44938	51494	61300	66768	82911
B0393.1	rps-0	43188.2	43440.4	42936	0.988388	-0.0168504	0.930759	0.99812	38578.2	41546.9	50196.1	42158.6	36291.6	50357.7	32836	41514	55526	42246	38628	52239
Y43B11AR.4	rps-4	50359	43227.9	57490.1	1.32993	0.41135	0.329757	0.641654	37768.7	43241.3	48673.7	54576.9	48419.8	69473.6	32147	43207	53842	54690	51537	72069
B0336.10	rpl-23	53076.1	42678.9	63473.2	1.48723	0.572627	0.157486	0.422974	43000.5	42565.7	42470.4	60350.9	56625.5	73443.3	36600	42532	46980	60476	60271	76187
C07H6.5	cgh-1	39529.7	41604	37455.5	0.900286	-0.151545	0.684618	0.893413	36221.4	43032.1	45558.5	29696.5	34143.8	48526.2	30830	42998	50396	29758	36342	50339
F31C3.7	rrn-1.1	55252.2	41491.5	69012.9	1.6633	0.73405	0.0732604	0.262598	35212.2	48697.6	40564.7	54332.4	67868.7	84837.6	29971	48659	44872	54445	72238	88007
F25H2.5	ndk-1	54779.1	41434	68124.3	1.64417	0.717355	0.0842335	0.28647	34845.7	41419.8	48036.4	50803.7	64945.8	88623.2	29659	41387	53137	50909	69127	91934
K04D7.1	rack-1	42701	41409.4	43992.7	1.06238	0.087304	0.851429	0.967302	39296.1	39331.2	45601	44927.9	36782.9	50267.1	33447	39300	50443	45021	39151	52145
F42C5.8	rps-8	46842.8	41107.5	52578.1	1.27904	0.355061	0.380825	0.690134	42515.2	39117	41690.2	54518	45289.3	57927	36187	39086	46117	54631	48205	60091
F53G12.10	rpl-7	48640.6	40887.2	56394.1	1.37926	0.463896	0.265567	0.574587	37203.6	40084.8	45373.2	53572	48913	66697.3	31666	40053	50191	53683	52062	69189
F40F8.10	rps-9	45567.7	40715.1	50420.3	1.23837	0.30844	0.425976	0.730487	47574.3	37244.5	37326.6	54718.6	42376.8	54165.5	40493	37215	41290	54832	45105	56189
Y75B12B.2	cyn-7	59178	40427.7	77928.3	1.9276	0.946802	0.0216905	0.119465	34684.7	41989.3	44609.3	55845.3	77042.1	100898	29522	41956	49346	55961	82002	104667
T07A9.11	rps-24	46641.5	40270.4	53012.6	1.31642	0.396615	0.344306	0.657532	35771.5	40256.9	44782.9	48038.4	46964.5	64034.8	30447	40225	49538	48138	49988	66427
H02I12.1	cbd-1	29196	39882.2	18509.8	0.464112	-1.10746	0.00596162	0.052497	31527.8	42397.6	45721.2	10329.6	19044	26155.9	26835	42364	50576	10351	20270	27133
F54E7.2	rps-12	44749.4	39688.5	49810.3	1.25503	0.327724	0.44011	0.741503	35201.6	38753.7	45110.1	43734.4	41848.8	63847.8	29962	38723	49900	43825	44543	66233
F36A2.6	rps-15	45923.5	39658.5	52188.5	1.31595	0.396104	0.331055	0.643146	39720.2	38361.4	40893.8	51743.8	46269.2	58552.6	33808	38331	45236	51851	49248	60740
T05E11.1	rps-5	41405.7	39518.3	43293.2	1.09552	0.131621	0.778883	0.937059	34587.2	37967.1	46000.6	39719.7	37779.8	52380.2	29439	37937	50885	39802	40212	54337
C32E8.2	rpl-13	44391.2	39448.2	49334.2	1.25061	0.322627	0.444476	0.743993	35917.1	38409.4	44018.1	45833	41991.6	60177.9	30571	38379	48692	45928	44695	62426
Y37E3.8	Y37E3.8	48193.1	39122.4	57263.9	1.46371	0.549633	0.165319	0.43641	44565.4	37615.8	35185.9	61584.4	48907.4	61300	37932	37586	38922	61712	52056	63590
C07G2.1	cpg-1	23163	38987.6	7338.51	0.188227	-2.40945	1.00109e-08	2.38683e-06	29796	40722.3	46444.4	6000.56	6281.6	9733.38	25361	40690	51376	6013	6686	10097
F56F3.5	rps-1	44649.9	38500.6	50799.2	1.31944	0.399925	0.333327	0.645568	37337.6	36997.3	41166.8	52671.8	42589.1	57136.5	31780	36968	45538	52781	45331	59271
R151.3	rpl-6	42728.6	38260.5	47196.6	1.23356	0.302827	0.470313	0.765167	35732.7	37490.7	41558.2	46527.6	40793.7	54268.6	30414	37461	45971	46624	43420	56296
F54C9.5	rpl-5	39873.6	38244.9	41502.2	1.08517	0.11792	0.800709	0.946202	34644.8	36693.1	43397	41789.4	35953.4	46764	29488	36664	48005	41876	38268	48511
B0250.1	rpl-2	43444.9	37990.3	48899.5	1.28716	0.364191	0.379991	0.689797	36492.8	35772.3	41705.6	46699.2	42184.2	57815.1	31061	35744	46134	46796	44900	59975
F59D8.2	vit-4	36231.5	37594.8	34868.3	0.927477	-0.108617	0.777243	0.936633	37793.4	35510.1	39480.8	37334.6	29186	38084.3	32168	35482	43673	37412	31065	39507
C09D4.5	rpl-19	39303.3	37460	41146.7	1.09842	0.135428	0.764005	0.930455	34000.9	36648	41730.9	39724.7	35347.4	48368.1	28940	36619	46162	39807	37623	50175
C23G10.3	rps-3	43796.8	37088.9	50504.6	1.36172	0.445429	0.279211	0.588794	35580	36375.8	39310.9	48505.5	42720.7	60287.8	30284	36347	43485	48606	45471	62540
F40F11.1	rps-11	39903.4	36931.8	42875	1.16092	0.215274	0.618201	0.859907	33727.2	35611.2	41457	40503.1	36634.5	51487.5	28707	35583	45859	40587	38993	53411
Y71F9AL.13	rpl-1	37991.1	36773.5	39208.7	1.06622	0.092509	0.855888	0.969813	32573.4	34638.4	43108.6	38176.9	33069	46380.3	27725	34611	47686	38256	35198	48113
C09H10.2	rpl-41	41030.3	36225.9	45834.6	1.26524	0.339413	0.414606	0.72099	34828	33945.9	39903.9	43992.8	38923.2	54587.7	29644	33919	44141	44084	41429	56627
D1007.12	rpl-24.1	40384.3	35704.8	45063.8	1.26212	0.335851	0.433256	0.73597	30746.5	34715.5	41652.3	40041	38640.4	56509.9	26170	34688	46075	40124	41128	58621
Y82E9BR.3	Y82E9BR.3	43906	35229.1	52583	1.4926	0.577829	0.16295	0.432708	31805.1	34467.3	39414.8	45939.8	48181.1	63628	27071	34440	43600	46035	51283	66005
F59D8.1	vit-3	33395.8	34735.6	32056.1	0.92286	-0.115816	0.764346	0.93058	34644.8	33589.6	35972.4	34384.7	27400.9	34382.5	29488	33563	39792	34456	29165	35667
T22F3.4	rpl-11.1	45257	34705.7	55808.2	1.60804	0.685306	0.0975408	0.313437	31402.1	34541.4	38173.6	52196.8	47867.3	67360.6	26728	34514	42227	52305	50949	69877
C14B9.7	rpl-21	36214.2	34358.3	38070.1	1.10803	0.147997	0.747514	0.923375	30814.7	32139.5	40120.9	35909.6	31022.8	47277.8	26228	32114	44381	35984	33020	49044
T24B8.1	rpl-32	39980.1	34203.7	45756.4	1.33776	0.419823	0.311493	0.623223	32436	32600.8	37574.3	43746.3	38605.6	54917.4	27608	32575	41564	43837	41091	56969
Y71A12B.1	rps-6	35095.9	33813.9	36377.9	1.07583	0.105444	0.813188	0.95154	32256.2	33221.3	35964.2	39256.6	31144	38733	27455	33195	39783	39338	33149	40180
JC8.3	rpl-12	35955.9	33714.4	38197.4	1.13297	0.18011	0.693221	0.897156	28618.8	33571.6	38952.9	37095.1	32666	44831.2	24359	33545	43089	37172	34769	46506
Y45F10D.12	rpl-18	35256.4	33394	37118.9	1.11154	0.152563	0.735874	0.916771	29859.5	31910.3	38412.3	33844.9	31550.8	45961	25415	31885	42491	33915	33582	47678
R13A5.8	rpl-9	34963.6	33186.4	36740.8	1.1071	0.14679	0.757142	0.928232	27905.7	32614.8	39038.8	34764.9	31885.3	43572.2	23752	32589	43184	34837	33938	45200
Y48G8AL.8	rpl-17	36084.6	32401.5	39767.6	1.22734	0.295536	0.482478	0.773623	30380	30970.5	35853.9	37516.2	32712	49074.7	25858	30946	39661	37594	34818	50908
Y105E8A.16	rps-20	38894.4	32309	45479.8	1.40765	0.49329	0.212811	0.507854	36584.5	30752.4	29590.1	48235	38400.8	49803.4	31139	30728	32732	48335	40873	51664
Y24D9A.4	rpl-7A	34308.9	32302.9	36314.8	1.1242	0.168893	0.710565	0.904369	28205.3	31556	37147.6	35217	30168.8	43558.7	24007	31531	41092	35290	32111	45186
Y57G11C.16	rps-18	34714	31250	38178.1	1.2217	0.288887	0.484033	0.774532	30405.8	30720.3	32623.9	37839.6	33021.1	43673.5	25880	30696	36088	37918	35147	45305
Y106G6H.2	pab-1	40634	31183.4	50084.7	1.60613	0.683592	0.0930959	0.303744	31084.9	30717.3	31747.9	49159.1	45532.6	55562.3	26458	30693	35119	49261	48464	57638
Y37E3.7	rla-1	33606.5	31094.3	36118.7	1.16159	0.216099	0.621914	0.86171	27747.1	29656.5	35879.3	33175.2	30324.7	44856.3	23617	29633	39689	33244	32277	46532
C04F12.4	rpl-14	34470.3	31056	37884.6	1.21988	0.28674	0.494153	0.781851	29935.8	29401.3	33830.8	39146.9	30816.1	43690.8	25480	29378	37423	39228	32800	45323
F39B2.6	rps-26	35489	30970.2	40007.9	1.29182	0.369404	0.369242	0.681332	30062.7	30129.9	32717.9	37694.9	33848.8	48479.9	25588	30106	36192	37773	36028	50291
F37C12.4	rpl-36	36099.4	30656.5	41542.3	1.35509	0.43839	0.302857	0.614381	25669.9	29879.7	36419.9	36277.8	36021.9	52327.2	21849	29856	40287	36353	38341	54282
C16A3.9	rps-13	32427	30095.7	34758.4	1.15493	0.207805	0.641769	0.872406	26141	29055	35091	33903.7	30001.5	40369.9	22250	29032	38817	33974	31933	41878
H06I04.4	ubl-1	34437.3	30068.9	38805.7	1.29056	0.367994	0.383763	0.69243	26961.1	28925.9	34319.8	36523.3	33995.4	45898.3	22948	28903	37964	36599	36184	47613
ZK652.4	rpl-35	33814.3	30041	37587.6	1.25121	0.323325	0.440379	0.74159	28776.2	27881.1	33465.6	37084.1	30503.2	45175.3	24493	27859	37019	37161	32467	46863
C36E8.5	tbb-2	44440.3	29883	58997.6	1.97428	0.98133	0.0167933	0.101005	26700.2	30745.4	32203.6	38530.1	59567.1	78895.6	22726	30721	35623	38610	63402	81843
F25B5.4	ubq-1	28175.1	29562.7	26787.5	0.906127	-0.142215	0.697641	0.899179	24453.9	31032.6	33201.6	18610.4	26235	35517.2	20814	31008	36727	18649	27924	36844
E04A4.8	rpl-20	30202.9	29229.6	31176.2	1.06659	0.0930125	0.85808	0.970912	25238.7	28122.3	34328	29659.5	25680.7	38188.4	21482	28100	37973	29721	27334	39615
Y48B6A.2	rpl-43	32127.3	28857.2	35397.4	1.22664	0.294711	0.491349	0.779659	25380.9	28410.5	32780.3	31506.7	29215.2	45470.3	21603	28388	36261	31572	31096	47169
F37C12.9	rps-14	33940.5	28833.4	39047.6	1.35425	0.437494	0.299159	0.61069	25389.1	27491.8	33619.2	33895.7	33087.8	50159.2	21610	27470	37189	33966	35218	52033
C49H3.11	rps-2	27538.5	28397.1	26680	0.939535	-0.0899812	0.78999	0.942407	24755.8	27974.2	32461.2	25367.4	24050.6	30622	21071	27952	35908	25420	25599	31766
C06B8.8	rpl-38	34636.2	27730.7	41541.7	1.49804	0.583078	0.161606	0.430294	24220.1	27461.8	31510.2	36043.3	36708.7	51873.1	20615	27440	34856	36118	39072	53811
F25H2.11	tct-1	36078.7	27649.1	44508.3	1.60976	0.686842	0.0919949	0.301904	25544.2	30524.2	26878.9	40786.5	44043.5	48694.9	21742	30500	29733	40871	46879	50514
R09B3.3	R09B3.3	33307	27534.6	39079.3	1.41928	0.505157	0.23143	0.533282	22212.2	29074	31317.6	33467.6	34390.9	49379.3	18906	29051	34643	33537	36605	51224
T05F1.3	rps-19	29459.3	27407.1	31511.5	1.14976	0.201331	0.645867	0.8744	24559.6	26241.8	31419.8	28619.7	27375.6	38539.3	20904	26221	34756	28679	29138	39979
C26F1.4	rps-30	32258.6	27258.9	37258.3	1.36683	0.450834	0.271265	0.580607	26527.5	26470	28779.2	34491.5	32180.3	45103	22579	26449	31835	34563	34252	46788
F28C6.7	rpl-26	30885.2	27083.1	34687.3	1.28077	0.357016	0.400668	0.707939	23967.5	26559	30722.8	33709.1	29233.9	41118.9	20400	26538	33985	33779	31116	42655
Y18D10A.17	car-1	27073.2	27062.5	27084	1.00079	0.00114168	0.977542	1	23405.9	28596.7	29185.1	23621	26357.1	31273.7	19922	28574	32284	23670	28054	32442
C47B2.3	tba-2	32553.2	27053.4	38052.9	1.40658	0.492193	0.237255	0.540531	22907.7	28324.4	29928.2	29131.6	36472.9	48554.1	19498	28302	33106	29192	38821	50368
T04C12.5	act-2	28337.3	26809.5	29865.2	1.11398	0.155723	0.730208	0.913907	22353.2	27855.1	30220.2	24439.3	29221.7	35934.6	19026	27833	33429	24490	31103	37277
H28O16.1	H28O16.1	38064.1	26760.4	49367.9	1.84481	0.883473	0.0311104	0.149408	25063.6	26330.9	28886.7	39469.2	48302.3	60332.1	21333	26310	31954	39551	51412	62586
C37A2.7	C37A2.7	28623.1	25982.8	31263.4	1.20324	0.26692	0.520308	0.800101	25269.2	25039.8	27639.2	30387	26319.6	37083.6	21508	25020	30574	30450	28014	38469
T01C3.6	rps-16	31390	25528.4	37251.6	1.45922	0.5452	0.180267	0.460146	25666.3	24497.4	26421.5	34438.6	31393.9	45922.4	21846	24478	29227	34510	33415	47638
C34E10.6	atp-2	35305.8	25080.8	45530.9	1.81537	0.860261	0.0339583	0.158701	24995.5	25560.2	24686.7	38750.7	45182.2	52659.7	21275	25540	27308	38831	48091	54627
Y65B4BR.5	icd-2	26925.3	24857.6	28993.1	1.16637	0.22202	0.611944	0.856291	21658.8	24711.6	28202.4	26849.4	25456.2	34673.7	18435	24692	31197	26905	27095	35969
Y39B6A.20	asp-1	22078.6	24607.8	19549.5	0.794445	-0.331982	0.522374	0.801646	34472	17926.2	21425	29819.2	12238.1	16591.2	29341	17912	23700	29881	13026	17211
C56C10.8	icd-1	26720.1	24343.2	29097.1	1.19529	0.257355	0.563379	0.827222	19204.5	25111.9	28713.2	25011.2	26620.2	35659.8	16346	25092	31762	25063	28334	36992
C25A1.8	clec-87	15004.5	24307	5701.99	0.234582	-2.09183	5.76512e-07	5.01215e-05	23069.9	24215.2	25635.9	5590.41	4857.29	6658.26	19636	24196	28358	5602	5170	6907
W09C5.6	rpl-31	26667.6	24146.7	29188.5	1.2088	0.273574	0.523288	0.802289	21862.1	23065.3	27512.6	27606.8	24516.6	35442	18608	23047	30434	27664	26095	36766
F11G11.11	col-20	26310.3	24055.7	28565	1.18745	0.247871	0.505621	0.789487	31722.8	19150.2	21294	37771.7	21113.7	26809.5	27001	19135	23555	37850	22473	27811
Y38H6C.1	dct-16	24815.3	23703.8	25926.8	1.09378	0.129329	0.734386	0.916433	26710.8	21866.3	22534.3	29679.5	22315.4	25785.7	22735	21849	24927	29741	23752	26749
F26F12.1	col-140	25407.2	23643.2	27171.1	1.14921	0.200645	0.587014	0.841272	30996.8	18351.5	21581.4	35990.4	19557.9	25965	26383	18337	23873	36065	20817	26935
D1007.6	rps-10	25664.8	23623	27706.5	1.17286	0.230031	0.597338	0.846443	20808.2	22991.2	27069.7	24794.6	24022.5	34302.5	17711	22973	29944	24846	25569	35584
Y106G6H.3	rpl-30	23948.9	23147.4	24750.4	1.06925	0.096599	0.838189	0.961504	21427.4	22119.5	25895.4	25161.9	20939.9	28149.4	18238	22102	28645	25214	22288	29201
F54H12.6	eef-1B.1	26803.4	22587.5	31019.3	1.3733	0.457642	0.259988	0.568614	21797.5	23349.5	22615.6	27830.3	29773.2	35454.5	18553	23331	25017	27888	31690	36779
F52E1.1	pos-1	12889	22380.4	3397.57	0.15181	-2.71966	1.87585e-10	7.97794e-08	17409.3	23759.8	25972.2	2771.26	2934.1	4487.36	14818	23741	28730	2777	3123	4655
T05A1.2	col-122	23826.9	22186	25467.8	1.14793	0.19903	0.60503	0.851686	26450	18729.8	21378	30981.8	20332	25089.7	22513	18715	23648	31046	21641	26027
T23G11.3	gld-1	13215.2	21857.7	4572.77	0.209207	-2.257	8.07242e-08	1.11141e-05	20453.4	20626.3	24493.2	4376.93	4390.35	4951.04	17409	20610	27094	4386	4673	5136
ZK1010.1	ubq-2	24725.8	21780.3	27671.3	1.27047	0.345367	0.419706	0.725929	18506.7	21699.2	25135.1	24126	23578.1	35309.9	15752	21682	27804	24176	25096	36629
C53B4.5	col-119	23699.8	21148.5	26251.2	1.24128	0.311833	0.426981	0.731057	24620.7	18678.8	20145.9	31545.6	22400.9	24807.3	20956	18664	22285	31611	23843	25734
C42C1.14	rpl-34	23407.7	21095.1	25720.4	1.21926	0.286003	0.501955	0.786813	19095.3	20353.1	23836.9	23636	21809	31716.2	16253	20337	26368	23685	23213	32901
C24F3.6	col-124	22326.6	21070.5	23582.7	1.11923	0.162509	0.734645	0.916491	33116.2	14533.5	15561.6	37451.4	15146.9	18150	28187	14522	17214	37529	16122	18828
Y48B6A.14	hmg-1.1	14351.5	21005.1	7697.86	0.366475	-1.44821	0.000341989	0.00706239	15999.5	22240.6	24775.3	7478.5	6978.72	8636.36	13618	22223	27406	7494	7428	8959
F56E10.4	rps-27	22585.6	20962.4	24208.8	1.15486	0.207724	0.635947	0.869139	19154	19313.3	24420	22718.9	19914	29993.5	16303	19298	27013	22766	21196	31114
W03G11.1	col-181	21498.9	20725	22272.9	1.07469	0.103914	0.768695	0.932204	25973	16649.2	19552.8	28128.7	17865.8	20824.1	22107	16636	21629	28187	19016	21602
Y62E10A.1	rla-2	25172.2	20459.1	29885.2	1.46073	0.546687	0.184028	0.466023	19318.5	20237	21821.9	28008	25839.5	35808.3	16443	20221	24139	28066	27503	37146
R11D1.8	rpl-28	22525.7	20428.7	24622.8	1.2053	0.269393	0.536845	0.811011	17061.6	20458.2	23766.4	20442.6	21371.1	32054.5	14522	20442	26290	20485	22747	33252
B0513.3	rpl-29	24114.8	20164.1	28065.5	1.39186	0.477012	0.250812	0.555885	18685.2	19155.2	22651.8	25236.7	24371	34588.8	15904	19140	25057	25289	25940	35881
B0412.4	rps-29	22805.6	20106	25505.2	1.26854	0.343164	0.413684	0.720024	18540.7	19166.2	22611.1	22330.7	21166.3	33018.5	15781	19151	25012	22377	22529	34252
ZC404.8	spn-4	12778.1	20082.5	5473.76	0.272564	-1.87533	5.18354e-06	0.000289249	14826.9	21306.9	24113.6	4144.41	5051.77	7225.09	12620	21290	26674	4153	5377	7495
C27A2.2	rpl-22	24640.1	20063.9	29216.3	1.45616	0.542169	0.179512	0.458903	21223	19187.2	19781.5	31063.6	24275.2	32310	18064	19172	21882	31128	25838	33517
T08B2.10	rps-17	25359.6	20052.7	30666.5	1.52929	0.612862	0.130996	0.378439	20408.8	20296.1	19453.4	33489.6	26475.5	32034.3	17371	20280	21519	33559	28180	33231
M117.2	par-5	25169.9	20023.2	30316.7	1.51408	0.598442	0.146836	0.405235	17705.4	20420.2	21943.9	23938.4	30415.9	36595.9	15070	20404	24274	23988	32374	37963
T05G5.10	iff-1	24300.2	20001.9	28598.5	1.42979	0.515802	0.20862	0.500831	18842.7	20264.1	20898.9	26396.3	26419.2	32979.9	16038	20248	23118	26451	28120	34212
C50B6.2	nasp-2	22853.2	19805.6	25900.8	1.30775	0.387085	0.331312	0.643407	18909.6	21214.8	19292.5	14526.9	28253.1	34922.4	16095	21198	21341	14557	30072	36227
F54C9.8	puf-5	12231.1	19707.1	4754.98	0.241282	-2.05121	9.06559e-07	7.3157e-05	16501.1	20816.5	21803.8	2570.67	4954.06	6740.2	14045	20800	24119	2576	5273	6992
F53A3.3	rps-22	20594.6	19702.9	21486.3	1.09051	0.125007	0.791618	0.942929	17654.9	18701.8	22752.1	21949.5	18153.3	24356.1	15027	18687	25168	21995	19322	25266
T06E6.2	cyb-3	12301	19573.7	5028.26	0.256889	-1.96078	2.27061e-06	0.000147181	16601	19270.3	22849.8	4022.66	4686.3	6375.81	14130	19255	25276	4031	4988	6614
Y73B6BL.6	sqd-1	14493.6	19477.6	9509.64	0.488235	-1.03435	0.0104721	0.0751115	18265.8	18574.7	21592.3	9024.3	8982.7	10521.9	15547	18560	23885	9043	9561	10915
C26F1.9	rpl-39	21291.6	19123.1	23460.1	1.22679	0.294893	0.509747	0.792675	14288.8	19525.5	23554.9	18270.1	21249.9	30860.1	12162	19510	26056	18308	22618	32013
W01D2.1	W01D2.1	20444.2	18530.5	22358	1.20655	0.270893	0.531355	0.807573	16342.5	17849.1	21399.7	20920.6	18963.2	27190.2	13910	17835	23672	20964	20184	28206
M01E11.5	cey-3	16736.8	18044.3	15429.3	0.85508	-0.225868	0.577451	0.836517	18794.5	17551.9	17786.4	17258.2	14131.2	14898.4	15997	17538	19675	17294	15041	15455
D2096.8	nap-1	14372.3	17877.4	10867.3	0.607878	-0.718147	0.0689493	0.252535	15101.9	18448.6	20081.7	11284.6	9416.76	11900.4	12854	18434	22214	11308	10023	12345
F52B5.6	rpl-25.2	20044.1	17763.5	22324.7	1.25677	0.329719	0.441315	0.742096	15401.5	17427.8	20461.4	20600.3	19352.1	27021.5	13109	17414	22634	20643	20598	28031
F26E4.8	tba-1	21154.8	17437.6	24872.1	1.42635	0.512331	0.216265	0.512066	14781.1	18422.6	19109	16927.9	24441.5	33247	12581	18408	21138	16963	26015	34489
ZK829.4	gdh-1	19073.8	16826.8	21320.7	1.26707	0.341492	0.400731	0.707971	16960.5	16370	17150	21563.3	20031.4	22367.4	14436	16357	18971	21608	21321	23203
T04C12.6	act-1	18714.7	16778	20651.3	1.23085	0.299658	0.465311	0.762217	16281.4	16391	17661.6	19146.3	19994.8	22812.8	13858	16378	19537	19186	21282	23665
K09F5.2	vit-1	14530.6	16732.3	12328.9	0.736831	-0.440594	0.302316	0.614255	21910.3	14463.5	13823.2	18569.5	9133.96	9283.2	18649	14452	15291	18608	9722	9630
R119.4	pqn-59	14541.3	16605.4	12477.1	0.751389	-0.412368	0.28011	0.589832	12486.6	17605.9	19723.7	9497.32	12079.3	15854.7	10628	17592	21818	9517	12857	16447
W02A2.7	mex-5	13248.1	16506.3	9990.01	0.605226	-0.724454	0.0690258	0.25272	13655.6	16716.2	19146.9	5688.21	10327.1	13954.7	11623	16703	21180	5700	10992	14476
F57B9.6	inf-1	16037.7	16282.5	15792.9	0.969926	-0.0440535	0.877887	0.978705	14002.2	16222.9	18622.6	14752.4	14432.8	18193.3	11918	16210	20600	14783	15362	18873
C03C10.3	rnr-2	9832.52	16189.4	3475.67	0.214688	-2.21969	1.40101e-07	1.6454e-05	15488.4	16716.2	16363.5	3326.11	3361.58	3739.31	13183	16703	18101	3333	3578	3879
T11F8.3	rme-2	13037	16104.8	9969.25	0.619022	-0.691937	0.0850388	0.288026	14026.8	17129.6	17158.1	6574.37	10396.7	12936.7	11939	17116	18980	6588	11066	13420
C28D4.3	gln-6	11357.5	16012.3	6702.6	0.41859	-1.25639	0.00197735	0.0243091	13440.6	17124.6	17471.8	4866.91	6540.9	8699.99	11440	17111	19327	4877	6962	9025
T01C3.7	fib-1	12487.8	15932.3	9043.39	0.567613	-0.81702	0.0417255	0.182235	15974.8	15677.4	16144.7	12983.1	6602.91	7544.17	13597	15665	17859	13010	7028	7826
F31C3.10	rrn-3.56	20787.1	15908.8	25665.5	1.61329	0.690008	0.0925719	0.302725	14311.2	16922.4	16492.8	20851.8	24158.7	31986.1	12181	16909	18244	20895	25714	33181
C08H9.2	C08H9.2	13728.8	15898.9	11558.7	0.727015	-0.459944	0.242826	0.547045	14233.6	15819.5	17643.6	10318.6	10638.1	13719.5	12115	15807	19517	10340	11323	14232
T22F3.3	T22F3.3	15241.6	15773.3	14709.9	0.932581	-0.100699	0.775236	0.935757	12621.7	16459	18239.3	7919.59	15842.1	20368.1	10743	16446	20176	7936	16862	21129
K02F2.2	ahcy-1	23273.5	15728	30819	1.95951	0.970491	0.0170021	0.101883	16008.9	15258.1	15916.9	25619.9	30305.9	36531.3	13626	15246	17607	25673	32257	37896
Y39A1C.3	cey-4	17840.3	15572.6	20108	1.29125	0.368764	0.363636	0.675587	15486	15293.1	15938.6	18026.6	18517.8	23779.6	13181	15281	17631	18064	19710	24668
Y41D4B.5	rps-28	16292.6	15382.9	17202.3	1.11827	0.161275	0.737509	0.917209	12338.6	15060.9	18749.2	15009.9	14834	21763	10502	15049	20740	15041	15789	22576
Y41E3.10	eef-1B.2	15825	15252.7	16397.2	1.07503	0.104381	0.816119	0.952775	14023.3	15064.9	16669.9	14988.9	15418.4	18784.3	11936	15053	18440	15020	16411	19486
C53H9.1	rpl-27	19756.9	15208.5	24305.4	1.59815	0.676405	0.089337	0.296253	17280.1	15078.9	13266.3	26534	20760.5	25621.8	14708	15067	14675	26589	22097	26579
K01G5.7	tbb-1	14011.6	15000.8	13022.5	0.868117	-0.204038	0.571162	0.832596	11386.9	15479.3	18136.3	9538.23	12571.6	16957.5	9692	15467	20062	9558	13381	17591
W08E12.7	W08E12.7	13775.4	14881.3	12669.5	0.851375	-0.232134	0.567808	0.830471	15535.4	13294.5	15813.8	11527.1	12665.6	13815.9	13223	13284	17493	11551	13481	14332
C18G1.5	hil-4	9884.46	14700	5068.9	0.344823	-1.53607	0.000159151	0.00398645	11926.2	14659.6	17514.3	4716.23	4278.55	6211.94	10151	14648	19374	4726	4554	6444
M28.5	M28.5	12074.6	14536.3	9612.96	0.661307	-0.596607	0.131223	0.378869	14481.5	12939.3	16188.1	12823.4	6855.64	9159.81	12326	12929	17907	12850	7297	9502
Y40B10A.1	lbp-9	18102.5	14395.6	21809.3	1.515	0.599316	0.150802	0.411073	11923.8	15682.4	15580.6	20592.3	20773.6	24062.1	10149	15670	17235	20635	22111	24961
Y38A10A.5	crt-1	17272.7	14131.7	20413.8	1.44454	0.53061	0.203366	0.49294	11274.1	15914.6	15206.4	16148.5	21115.6	23977.3	9596	15902	16821	16182	22475	24873
C06A1.1	cdc-48.1	13647.2	14012.3	13282.1	0.947889	-0.0772096	0.820512	0.954164	11415.1	14483.5	16138.4	8144.12	14411.2	17291	9716	14472	17852	8161	15339	17937
R08C7.3	htz-1	8470.04	13781.9	3158.19	0.229155	-2.1256	3.08186e-07	3.12878e-05	9854.86	14700.6	16790.2	2692.42	2904.04	3878.12	8388	14689	18573	2698	3091	4023
F22B3.4	F22B3.4	9574.37	13762.2	5386.55	0.391402	-1.35328	0.000868787	0.0138783	11255.3	14097.2	15934.1	3523.7	5328.93	7307.03	9580	14086	17626	3531	5672	7580
R09B3.2	R09B3.2	12160.1	13601.3	10719	0.788086	-0.343575	0.355639	0.668368	10208.5	13845	16750.4	9341.64	9264.56	13550.8	8689	13834	18529	9361	9861	14057
F09E5.15	prdx-2	15104.8	13429.3	16780.3	1.24952	0.32138	0.42337	0.728582	13477	12814.2	13996.8	12338.4	17428.9	20573.4	11471	12804	15483	12364	18551	21342
F58E10.3	F58E10.3	8960.03	13428.4	4491.66	0.33449	-1.57997	0.000139514	0.00361084	14227.8	13136.4	12921	4830.99	4222.18	4421.81	12110	13126	14293	4841	4494	4587
F01G4.6	F01G4.6	12555.3	13417.6	11693	0.871466	-0.198483	0.619475	0.860579	13280.8	12833.2	14138.7	10532.2	11594.6	12952.1	11304	12823	15640	10554	12341	13436
T04C12.4	act-3	15517.5	13364.5	17670.6	1.32221	0.402949	0.318522	0.630442	13930.5	12226.7	13936.2	17069.6	17211.9	18730.3	11857	12217	15416	17105	18320	19430
R05G6.7	R05G6.7	17643.8	13358.5	21929.1	1.64159	0.715094	0.0771411	0.270835	13717.9	12622	13735.5	18560.5	22275	24951.9	11676	12612	15194	18599	23709	25884
F01F1.12	aldo-2	11920.4	13294.4	10546.5	0.793306	-0.334051	0.397191	0.705069	11816.9	13314.5	14751.6	7537.38	11453.6	12648.5	10058	13304	16318	7553	12191	13121
F10E7.7	rpl-33	14481.9	13150.5	15813.3	1.20248	0.266017	0.542296	0.815577	11222.4	12971.3	15257.9	14303.4	13566.6	19569.9	9552	12961	16878	14333	14440	20301
C38C3.5	unc-60	17230.1	12930	21530.2	1.66513	0.735634	0.0724865	0.260541	11741.7	12857.2	14191.2	14282.4	22927.9	27380.1	9994	12847	15698	14312	24404	28403
Y113G7B.17	prmt-1	11791.7	12878.5	10704.8	0.83122	-0.266698	0.501003	0.786435	12422	12684	13529.4	9858.57	9607.48	12648.5	10573	12674	14966	9879	10226	13121
F54C1.7	pat-10	14140.6	12837	15444.3	1.20311	0.266772	0.492516	0.780487	14956.2	11028.7	12526	17242.3	14750.4	14340.3	12730	11020	13856	17278	15700	14876
C34F6.2	col-178	13271.1	12731.4	13810.9	1.08479	0.11741	0.728531	0.913361	16998.1	10169.1	11027.1	18851.9	10353.5	12227.2	14468	10161	12198	18891	11020	12684
F02A9.3	far-2	13835.4	12663	15007.8	1.18517	0.245099	0.523064	0.802289	14873.9	11118.8	11996.2	16603.6	14298.5	14121.5	12660	11110	13270	16638	15219	14649
K08D12.3	K08D12.3	11669.1	12471.7	10866.5	0.87129	-0.198775	0.615919	0.859019	12661.6	11693.3	13060.2	11460.2	9440.24	11699	10777	11684	14447	11484	10048	12136
K01G5.4	ran-1	9714.77	12367.9	7061.62	0.570962	-0.808533	0.0467696	0.19652	11960.2	12791.1	12352.4	5999.57	6973.08	8212.21	10180	12781	13664	6012	7422	8519
Y111B2A.18	rsp-3	9106.91	12366	5847.84	0.472897	-1.0804	0.0079556	0.0628302	12160	12170.6	12767.3	6098.36	5524.35	5920.81	10350	12161	14123	6111	5880	6142
C53D5.6	imb-3	12391.2	12359.8	12422.6	1.00508	0.00731194	0.969406	1	9608.14	12650	14821.2	9070.2	12175.2	16022.4	8178	12640	16395	9089	12959	16621
C09G5.5	col-80	12198.3	12256.7	12139.8	0.990467	-0.0138194	0.9653	1	17524.5	8994.12	10251.5	16407	8987.4	11025.1	14916	8987	11340	16441	9566	11437
B0244.8	egg-1	8838.38	12230	5446.8	0.445365	-1.16694	0.00405504	0.0405659	10178	13134.4	13377.5	3182.4	5716.01	7441.98	8663	13124	14798	3189	6084	7720
T05G5.7	rmd-1	8690.98	12089	5292.98	0.437835	-1.19154	0.00313895	0.0340887	9577.59	12276.7	14412.6	3256.25	5357.11	7265.57	8152	12267	15943	3263	5702	7537
W05B2.5	col-93	12114.1	12001.9	12226.4	1.0187	0.026733	0.899761	0.983846	16457.7	8802.97	10745.1	16467.9	9019.34	11191.9	14008	8796	11886	16502	9600	11610
F32D1.10	mcm-7	9884.34	11893.6	7875.1	0.66213	-0.594814	0.132255	0.380263	9603.44	12257.7	13819.6	4868.91	8434.96	10321.4	8174	12248	15287	4879	8978	10707
R53.4	R53.4	14628.2	11755.1	17501.3	1.48883	0.574175	0.15872	0.424908	11672.4	11181.9	12411.2	15162.6	15969.9	21371.6	9935	11173	13729	15194	16998	22170
F32D1.5	F32D1.5	16447.5	11676.8	21218.2	1.81713	0.861659	0.032484	0.153955	11836.9	12069.6	11123.8	14945	23273.7	25435.8	10075	12060	12305	14976	24772	26386
F37C12.11	rps-21	13474.9	11671.2	15278.6	1.30909	0.388563	0.36935	0.681415	10086.3	10330.2	14597.1	14822.3	12318	18695.6	8585	10322	16147	14853	13111	19394
Y57G11C.15	Y57G11C.15	9276.99	11663.5	6890.44	0.590767	-0.759339	0.0598183	0.230853	11012.1	11756.3	12222.2	6326.89	6724.11	7620.32	9373	11747	13520	6340	7157	7905
Y69A2AR.18	Y69A2AR.18	14201.3	11618.3	16784.4	1.44465	0.530723	0.196698	0.483179	11092	11021.7	12741.1	14413.1	15332.9	20607.2	9441	11013	14094	14443	16320	21377
F56F3.1	ifet-1	11898.7	11501.1	12296.3	1.06914	0.0964488	0.833508	0.959499	9845.46	12162.6	12495.2	9240.85	12180.8	15467.2	8380	12153	13822	9260	12965	16045
K02D7.3	col-101	12326.3	11407.7	13244.8	1.16104	0.215412	0.602315	0.849666	11267.1	10980.7	11975.4	13401.2	12476.8	13856.4	9590	10972	13247	13429	13280	14374
F46B6.7	ztf-7	10381.2	11335.3	9427.18	0.831667	-0.265923	0.486843	0.776643	9971.17	10794.6	13240.1	7846.74	9281.47	11153.3	8487	10786	14646	7863	9879	11570
M7.1	let-70	10916.9	11157.8	10676	0.956817	-0.0636855	0.835279	0.960323	9035.97	11023.7	13413.7	8191.02	11199	12637.9	7691	11015	14838	8208	11920	13110
T21B10.2	enol-1	15731.4	11153.6	20309.2	1.82087	0.864627	0.0343765	0.159979	10371.8	11296.9	11791.9	14623.7	21553.4	24750.4	8828	11288	13044	14654	22941	25675
W03D2.4	pcn-1	9174.39	11021.1	7327.69	0.664879	-0.588837	0.136361	0.386906	8839.77	11429.1	12794.5	4023.66	7611.01	10348.4	7524	11420	14153	4032	8101	10735
F15A2.1	col-184	11919.6	11013.3	12825.9	1.16459	0.219819	0.561392	0.826184	13532.2	9468.5	10039	16000.8	10378.8	12098	11518	9461	11105	16034	11047	12550
ZK1193.1	col-19	12072.5	10994.4	13150.6	1.19612	0.258359	0.479506	0.772076	15076	8735.92	9171.18	17783.1	10065	11603.5	12832	8729	10145	17820	10713	12037
F49E11.1	mbk-2	6620.84	10901.5	2340.17	0.214664	-2.21985	1.10985e-07	1.43569e-05	8277	11454.1	12973.4	1912.04	2246.38	2862.08	7045	11445	14351	1916	2391	2969
C16C10.3	hrde-1	7479.67	10859.1	4100.19	0.377579	-1.40515	0.000671865	0.0115672	11730	10293.2	10554.3	4678.3	3848.25	3774.01	9984	10285	11675	4688	4096	3915
F21F8.7	asp-6	11307.5	10743.3	11871.7	1.10503	0.144089	0.684764	0.893413	13593.3	9082.19	9554.48	14308.3	9961.68	11345.2	11570	9075	10569	14338	10603	11769
F27C8.6	trcs-1	5991.48	10671.3	1311.66	0.122915	-3.02427	3.73952e-12	2.45188e-09	9644.56	11222.9	11146.4	1208.5	1171.57	1554.91	8209	11214	12330	1211	1247	1613
W05F2.3	W05F2.3	7449.92	10554.3	4345.54	0.411732	-1.28022	0.00153625	0.0209638	8011.48	11196.9	12454.5	2518.78	4042.73	6475.1	6819	11188	13777	2524	4303	6717
F46H5.3	F46H5.3	10766.7	10454	11079.3	1.05982	0.083817	0.814439	0.951943	12251.6	8942.08	10168.3	12309.5	10126.1	10802.4	10428	8935	11248	12335	10778	11206
T19H12.2	T19H12.2	8521.65	10411.9	6631.45	0.636913	-0.650832	0.104005	0.328102	8988.98	10701.5	11545.1	3939.83	6715.65	9238.86	7651	10693	12771	3948	7148	9584
K07H8.10	K07H8.10	8846.73	10345.7	7347.72	0.710217	-0.493669	0.223393	0.52156	10168.6	11091.8	9776.87	7963.5	7378.01	6701.64	8655	11083	10815	7980	7853	6952
R06C7.1	wago-1	8604.25	10310.3	6898.18	0.669057	-0.5798	0.148391	0.408088	9785.54	10429.3	10716.1	6917.66	6640.49	7136.4	8329	10421	11854	6932	7068	7403
Y37D8A.14	cco-2	12197.8	10242.6	14153.1	1.38178	0.466526	0.247071	0.551613	10595	9858.81	10274.1	13302.4	13435.1	15721.7	9018	9851	11365	13330	14300	16309
F59A2.1	npp-9	7785.61	10166	5405.18	0.53169	-0.911343	0.0234376	0.125404	8940.81	9967.9	11589.4	4050.6	5314.84	6850.09	7610	9960	12820	4059	5657	7106
F42A6.7	hrp-1	7809.97	10143.9	5476.01	0.539831	-0.889421	0.0269601	0.136325	9054.77	10674.5	10702.6	5728.13	5306.38	5393.51	7707	10666	11839	5740	5648	5595
F53G12.1	rab-11.1	13682.9	10132.1	17233.6	1.70089	0.766291	0.0613463	0.234414	9196.93	10520.3	10679.1	12849.4	17545.4	21306.1	7828	10512	11813	12876	18675	22102
C17F4.7	C17F4.7	11914.9	10064.2	13765.7	1.36779	0.45185	0.247077	0.551613	12309.2	8433.68	9449.62	14542.9	12150.7	14603.4	10477	8427	10453	14573	12933	15149
K10B2.3	clec-88	6827.85	9952.36	3703.33	0.372106	-1.42621	0.000488385	0.00920386	8614.19	9894.84	11348	2552.71	3886.77	4670.52	7332	9887	12553	2558	4137	4845
Y18D10A.20	pfn-1	15032.4	9931.3	20133.6	2.02729	1.01955	0.0481338	0.200062	8087.85	10085	11621	10947.3	20951.2	28502.2	6884	10077	12855	10970	22300	29567
B0414.3	hil-5	7054.48	9901.83	4207.12	0.424884	-1.23486	0.00214816	0.0256865	8368.64	9688.68	11648.2	4680.3	3377.56	4563.52	7123	9681	12885	4690	3595	4734
F07A11.2	F07A11.2	9804.78	9889.64	9719.91	0.982838	-0.0249745	0.922008	0.994871	8289.93	9890.84	11488.2	6019.52	9559.56	13580.7	7056	9883	12708	6032	10175	14088
E04A4.7	cyc-2.1	13430.2	9867.66	16992.8	1.72207	0.784142	0.051279	0.208293	10772.4	9413.46	9417.07	16128.6	15704	19145.8	9169	9406	10417	16162	16715	19861
ZC513.6	oma-2	6059	9848.08	2269.93	0.230495	-2.11719	3.97357e-07	3.81269e-05	7694.26	10610.4	11239.6	1621.64	2110.15	3078.01	6549	10602	12433	1625	2246	3193
B0365.3	eat-6	11135.9	9794.07	12477.7	1.27401	0.349374	0.383961	0.692574	10114.5	9269.34	9998.35	10498.2	11947.8	14987.1	8609	9262	11060	10520	12717	15547
R05H5.3	R05H5.3	7890.92	9753.31	6028.53	0.618101	-0.694086	0.0803832	0.277514	7829.38	10106	11324.5	3729.27	6305.08	8051.22	6664	10098	12527	3737	6711	8352
F20G4.3	nmy-2	10832.2	9733.04	11931.3	1.22586	0.293793	0.501229	0.786471	7156.17	10904.6	11138.3	8288.82	12482.4	15022.8	6091	10896	12321	8306	13286	15584
Y17G7A.1	hmg-12	6280.5	9716.48	2844.53	0.292753	-1.77224	1.60157e-05	0.000708127	7702.49	10013.9	11433	2736.33	2485.96	3311.3	6556	10006	12647	2742	2646	3435
F22D6.2	F22D6.2	7507.96	9706.07	5309.86	0.547066	-0.870213	0.0302539	0.146832	9006.6	9087.2	11024.4	5047.54	4974.73	5907.32	7666	9080	12195	5058	5295	6128
F27C1.7	atp-3	13061.6	9663.27	16460	1.70336	0.76838	0.0585323	0.228181	9839.59	9120.22	10030	13901.2	15611	19867.8	8375	9113	11095	13930	16616	20610
T20G5.2	cts-1	12233.5	9648.62	14818.4	1.53581	0.618997	0.126882	0.370086	9945.33	9152.25	9848.29	14763.4	14319.1	15372.7	8465	9145	10894	14794	15241	15947
T15B7.3	col-143	10280	9646.39	10913.7	1.13138	0.178079	0.662013	0.88261	10139.2	8732.92	10067.1	11614.9	9645.06	11481.1	8630	8726	11136	11639	10266	11910
ZC395.10	ZC395.10	10839.8	9625.34	12054.3	1.25235	0.324641	0.44285	0.74293	7771.81	11059.8	10044.5	10576.1	12629	12957.9	6615	11051	11111	10598	13442	13442
K07C5.4	K07C5.4	8177.93	9618.72	6737.14	0.700419	-0.51371	0.192107	0.476971	8958.43	9502.53	10395.2	8196.01	5541.26	6474.14	7625	9495	11499	8213	5898	6716
R10E11.2	vha-2	10437.8	9546.45	11329.1	1.18673	0.246991	0.540099	0.813378	9796.12	8824.99	10018.2	9647.01	10827	13513.2	8338	8818	11082	9667	11524	14018
C26D10.2	hel-1	8541.89	9541.23	7542.54	0.790521	-0.339124	0.404387	0.712241	9614.01	9508.53	9501.15	7084.32	7513.3	8030.02	8183	9501	10510	7099	7997	8330
Y71H2AM.5	Y71H2AM.5	10624.9	9519.13	11730.8	1.23233	0.301394	0.471935	0.766237	8714.06	9575.59	10267.7	10695.8	10674.8	13821.7	7417	9568	11358	10718	11362	14338
D1081.7	D1081.7	8098.68	9483.7	6713.65	0.707914	-0.498353	0.214569	0.510012	8535.48	9799.76	10115.9	4370.94	7063.27	8706.73	7265	9792	11190	4380	7518	9032
T26A5.9	dlc-1	10541.8	9447.49	11636.1	1.23166	0.300605	0.464782	0.76203	8912.61	9506.53	9923.32	9787.71	11397.3	13723.3	7586	9499	10977	9808	12131	14236
F26B1.3	ima-2	7146.48	9412.98	4879.98	0.518431	-0.947776	0.0209515	0.116829	9529.42	9433.47	9276.05	3682.37	5035.8	5921.78	8111	9426	10261	3690	5360	6143
W09C5.8	W09C5.8	10543.9	9354.98	11732.7	1.25417	0.326732	0.43886	0.741021	8399.19	9160.26	10505.5	10405.4	10770.6	14022.2	7149	9153	11621	10427	11464	14546
C47E12.5	uba-1	10128.4	9342.33	10914.5	1.16829	0.224397	0.612239	0.856321	7358.25	9781.75	10887	7627.19	11149.2	13967.2	6263	9774	12043	7643	11867	14489
C06H2.1	atp-5	12550.2	9116.61	15983.7	1.75325	0.810032	0.048554	0.201277	8395.67	9084.2	9869.98	12372.4	15176	20402.8	7146	9077	10918	12398	16153	21165
F43G6.9	patr-1	5519.48	9088.95	1950	0.214546	-2.22064	1.28845e-07	1.55962e-05	8100.77	9312.38	9853.71	1952.95	1789.78	2107.28	6895	9305	10900	1957	1905	2186
W01B11.3	nol-5	7541.65	9062.84	6020.47	0.664303	-0.590088	0.144584	0.401016	9883.06	8179.48	9125.98	8199.01	4891.11	4971.28	8412	8173	10095	8216	5206	5157
C36A4.9	acs-19	6606.17	9005.4	4206.95	0.467158	-1.09802	0.00722209	0.0592667	8898.51	8969.11	9148.58	3944.82	4028.64	4647.38	7574	8962	10120	3953	4288	4821
C07A12.4	pdi-2	7650.34	8968.86	6331.81	0.705977	-0.502307	0.204308	0.49431	7805.88	9225.31	9875.41	5493.61	6579.42	6922.39	6644	9218	10924	5505	7003	7181
M03F4.2	act-4	8029.2	8793.72	7264.68	0.826122	-0.275574	0.512012	0.793952	10432.9	7597.02	8351.25	9485.34	6530.57	5778.14	8880	7591	9238	9505	6951	5994
Y71F9B.3	yop-1	7729.56	8792.85	6666.27	0.758146	-0.399452	0.299384	0.610721	6746.14	9049.17	10583.2	3769.19	6627.34	9602.28	5742	9042	11707	3777	7054	9961
Y65B4BL.5	acs-13	6337.04	8759.08	3915	0.446965	-1.16177	0.00425714	0.0417385	7751.83	8941.08	9584.32	3151.47	4086.89	4506.64	6598	8934	10602	3158	4350	4675
T05C12.7	cct-1	8551.83	8685.96	8417.7	0.969115	-0.0452607	0.883536	0.980132	7508.63	8954.09	9595.16	7292.89	8061.98	9898.22	6391	8947	10614	7308	8581	10268
F10G7.2	tsn-1	7256.85	8630.95	5882.76	0.681588	-0.553028	0.166809	0.438394	7861.1	9090.2	8941.56	5413.78	5605.15	6629.34	6691	9083	9891	5425	5966	6877
C10G11.7	C10G11.7	5041.7	8474.14	1609.25	0.189902	-2.39668	1.44008e-08	3.10426e-06	7126.8	8546.77	9748.84	1537.81	1633.82	1656.13	6066	8540	10784	1541	1739	1718
T09F3.3	gpd-1	10424.7	8473.79	12375.7	1.46046	0.546426	0.189315	0.473318	6882.43	9053.17	9485.78	8171.06	13077.1	15878.8	5858	9046	10493	8188	13919	16472
H06O01.1	pdi-3	10650.5	8458.51	12842.4	1.51829	0.602444	0.144825	0.401508	7169.1	9008.14	9198.3	9520.27	13999.7	15007.4	6102	9001	10175	9540	14901	15568
AH6.5	mex-6	6098.53	8451.07	3746	0.443257	-1.17378	0.00405382	0.0405659	7798.83	8425.67	9128.69	2519.78	3815.37	4902.84	6638	8419	10098	2525	4061	5086
F07H5.5	F07H5.5	7802.58	8356.1	7249.06	0.867517	-0.205036	0.579191	0.836866	6964.67	8720.91	9382.72	6988.52	6586.94	8171.72	5928	8714	10379	7003	7011	8477
F33A8.3	cey-1	9204.24	8347.17	10061.3	1.20536	0.26946	0.539936	0.813211	6294.99	9451.49	9295.03	8404.58	10140.2	11639.2	5358	9444	10282	8422	10793	12074
Y77E11A.15	col-106	9619.34	8285.61	10953.1	1.32194	0.402655	0.475382	0.768528	13995.1	5674.5	5187.21	17183.4	7496.39	8179.43	11912	5670	5738	17219	7979	8485
F53G12.5	mex-3	5719.55	8248.73	3190.38	0.386772	-1.37044	0.00089344	0.0140989	8346.32	8172.47	8227.4	2960.86	3174.62	3435.65	7104	8166	9101	2967	3379	3564
Y51F10.2	Y51F10.2	5096.31	8236.43	1956.19	0.237505	-2.07397	6.30232e-07	5.4193e-05	6256.22	8417.67	10035.4	1273.36	1854.6	2740.62	5325	8411	11101	1276	1974	2843
R06C7.4	cpg-3	15591.8	8224.27	22959.2	2.79165	1.48112	0.00164782	0.0216785	6813.11	9778.75	8080.95	13311.4	27010.1	28556.2	5799	9771	8939	13339	28749	29623
R144.7	larp-1	6252.1	8221.04	4283.16	0.521	-0.940646	0.0176591	0.104272	6425.4	7733.13	10504.6	3652.43	4417.6	4779.45	5469	7727	11620	3660	4702	4958
F57B9.2	let-711	8628.24	8195.16	9061.32	1.10569	0.144948	0.749556	0.924519	7028.11	7905.26	9652.12	7078.33	9595.26	10510.4	5982	7899	10677	7093	10213	10903
K11D9.2	sca-1	7482.99	8149.22	6816.76	0.836492	-0.257576	0.501033	0.786435	6969.37	8302.58	9175.7	5534.53	6588.82	8326.92	5932	8296	10150	5546	7013	8638
Y45F10A.2	puf-3	5972.31	8147.81	3796.81	0.465991	-1.10163	0.00675755	0.0569255	7320.65	8393.65	8729.12	2722.36	3631.22	5036.83	6231	8387	9656	2728	3865	5225
T25E12.5	gyg-2	5724.36	8045.78	3402.94	0.422948	-1.24145	0.00238731	0.0278892	7214.92	8462.7	8459.73	2447.93	3373.8	4387.11	6141	8456	9358	2453	3591	4551
K12D12.1	top-2	5779.92	7988.18	3571.66	0.447118	-1.16127	0.00420404	0.0415024	7033.98	8023.36	8907.21	3054.67	3645.32	4015.01	5987	8017	9853	3061	3880	4165
B0348.6	ife-3	7802.36	7972.31	7632.41	0.957365	-0.0628586	0.848327	0.965938	6911.8	8233.52	8771.61	6759.99	6916.71	9220.54	5883	8227	9703	6774	7362	9565
C41C4.8	cdc-48.2	9277.38	7968.83	10585.9	1.32842	0.40971	0.315827	0.627665	7516.86	8253.54	8136.09	9178.98	10645.6	11933.2	6398	8247	9000	9198	11331	12379
Y18D10A.19	fkb-2	10565.1	7934.34	13195.8	1.66312	0.733893	0.0721217	0.259594	7480.44	8345.61	7976.99	11107	12645.9	15834.5	6367	8339	8824	11130	13460	16426
ZC518.3	ccr-4	5220.46	7911.68	2529.24	0.319684	-1.64528	6.82734e-05	0.00212743	7122.1	8057.38	8555.55	2009.83	2580.85	2997.04	6062	8051	9464	2014	2747	3109
F54A3.3	cct-3	9551.45	7892.91	11210	1.42026	0.506157	0.215245	0.510709	7545.06	7410.87	8722.79	8645.08	12794.3	12190.6	6422	7405	9649	8663	13618	12646
Y73B6BL.38	puf-11	4959.28	7883.24	2035.31	0.258182	-1.95354	2.9248e-06	0.000179784	7234.89	8065.39	8349.44	1648.58	1892.18	2565.17	6158	8059	9236	1652	2014	2661
Y105E8B.1	lev-11	8235.57	7881.36	8589.79	1.08989	0.124177	0.750596	0.92513	8581.3	7031.57	8031.23	8724.92	8171.9	8872.54	7304	7026	8884	8743	8698	9204
Y71F9AL.9	Y71F9AL.9	6912.34	7880.45	5944.24	0.754302	-0.406786	0.302096	0.614152	7263.09	7490.93	8887.32	5507.59	5974.37	6350.75	6182	7485	9831	5519	6359	6588
F29B9.6	ubc-9	5403.39	7876.41	2930.37	0.372044	-1.42646	0.000461335	0.00879947	6405.43	8204.5	9019.31	2398.03	2779.08	3613.99	5452	8198	9977	2403	2958	3749
T20G5.1	chc-1	7202.1	7825.55	6578.64	0.840662	-0.250402	0.504694	0.78886	6297.34	7875.24	9304.07	4722.21	6676.19	8337.53	5360	7869	10292	4732	7106	8649
F57B1.4	col-160	7785.66	7780.79	7790.52	1.00125	0.00180243	0.948235	1	10830	5636.47	6875.9	10931.3	5700.98	6739.24	9218	5632	7606	10954	6068	6991
K08E3.5	K08E3.5	8186.75	7755.61	8617.89	1.11118	0.152094	0.70614	0.903292	7278.36	7891.25	8097.22	5049.53	9276.77	11527.4	6195	7885	8957	5060	9874	11958
K10D2.2	pup-2	6112.34	7747.52	4477.17	0.577884	-0.791149	0.0475987	0.198633	6097.61	8258.54	8886.42	2669.47	5030.16	5731.87	5190	8252	9830	2675	5354	5946
Y59A8A.3	tcc-1	7247.86	7669.83	6825.89	0.889966	-0.168177	0.67866	0.891584	7100.95	8102.42	7806.13	4126.45	7213.59	9137.64	6044	8096	8635	4135	7678	9479
Y49E10.6	his-72	4981.57	7659.51	2303.62	0.300753	-1.73335	2.2856e-05	0.000912849	5602.98	8156.46	9219.1	2182.48	2034.05	2694.34	4769	8150	10198	2187	2165	2795
H06H21.3	eif-1.A	10146.6	7628.55	12664.7	1.66016	0.731327	0.0693033	0.253086	7902.22	7940.29	7043.14	11852.4	12541.6	13599.9	6726	7934	7791	11877	13349	14108
F36A2.7	F36A2.7	8804.89	7626.53	9983.25	1.30902	0.388483	0.35754	0.670032	6589.88	7669.08	8620.64	8523.33	9108.6	12317.8	5609	7663	9536	8541	9695	12778
C30C11.4	C30C11.4	7764.19	7621.39	7907	1.03747	0.0530754	0.882294	0.979711	8178.31	7461.91	7223.94	8067.28	7420.29	8233.42	6961	7456	7991	8084	7898	8541
F26E4.9	cco-1	8643.45	7611.66	9675.23	1.27111	0.346084	0.408451	0.716142	6762.59	7656.06	8416.33	7802.83	9336.9	11886	5756	7650	9310	7819	9938	12330
ZK675.1	ptc-1	6726.95	7610.31	5843.59	0.767851	-0.381101	0.344576	0.657711	7223.14	7338.81	8268.98	3785.16	6287.23	7458.37	6148	7333	9147	3793	6692	7737
F38H4.9	let-92	6392.34	7587.31	5197.37	0.685008	-0.545807	0.16289	0.432686	5692.28	8358.62	8711.04	3597.54	5489.59	6504.99	4845	8352	9636	3605	5843	6748
T05B9.1	T05B9.1	5844.34	7566.68	4121.99	0.544756	-0.876319	0.0294016	0.144191	6615.73	7667.07	8417.24	3145.48	3998.58	5221.92	5631	7661	9311	3152	4256	5417
ZC168.4	cyb-1	5273.29	7545.45	3001.13	0.39774	-1.3301	0.000990088	0.0150969	6131.68	7611.03	8893.65	3191.39	2512.26	3299.73	5219	7605	9838	3198	2674	3423
R02F2.1	R02F2.1	6516.43	7535.27	5497.59	0.729581	-0.454859	0.255455	0.562609	7292.46	7182.69	8130.67	4930.78	4961.58	6600.42	6207	7177	8994	4941	5281	6847
W03C9.7	mex-1	5646.09	7508.37	3783.8	0.503945	-0.988663	0.0141979	0.0910798	6332.58	7711.11	8481.42	2535.74	3700.75	5114.92	5390	7705	9382	2541	3939	5306
F26E4.6	F26E4.6	8282.05	7504.15	9059.95	1.20733	0.271815	0.529738	0.807037	6589.88	7237.73	8684.83	8072.27	7794.21	11313.4	5609	7232	9607	8089	8296	11736
K01G5.5	K01G5.5	6249.16	7445.48	5052.83	0.678643	-0.559275	0.161517	0.430174	7156.17	7535.97	7644.31	6052.46	4470.21	4635.82	6091	7530	8456	6065	4758	4809
Y22D7AL.5	hsp-60	9084.7	7443.62	10725.8	1.44094	0.527008	0.187277	0.470725	8325.17	7093.62	6912.06	13293.4	10311.2	8572.74	7086	7088	7646	13321	10975	8893
F58F12.1	F58F12.1	9832.86	7431.35	12234.4	1.64632	0.719246	0.0794634	0.275903	7086.85	6991.54	8215.64	9475.36	11585.2	15642.6	6032	6986	9088	9495	12331	16227
Y67H2A.5	Y67H2A.5	8273.42	7409.23	9137.62	1.23327	0.302494	0.47038	0.765167	6763.76	7374.84	8089.08	8021.38	8626.63	10764.8	5757	7369	8948	8038	9182	11167
F49C12.8	rpn-7	7572.66	7406.58	7738.74	1.04485	0.0632904	0.904848	0.985922	6305.56	7768.15	8146.04	6739.03	7374.25	9102.93	5367	7762	9011	6753	7849	9443
T02G5.9	kars-1	8107.1	7398.25	8815.96	1.19163	0.252934	0.54388	0.816417	6964.67	7349.82	7880.26	8162.08	8514.82	9770.98	5928	7344	8717	8179	9063	10136
C37H5.8	hsp-6	9723.27	7376.83	12069.7	1.63616	0.710317	0.0869294	0.291541	6434.8	7499.94	8195.76	11513.1	12192.1	12503.9	5477	7494	9066	11537	12977	12971
F14B4.2	F14B4.2	4537.05	7364.2	1709.91	0.232192	-2.10661	5.70125e-07	4.98416e-05	7108	7569	7415.59	1560.77	1692.07	1876.88	6050	7563	8203	1564	1801	1947
ZK20.3	rad-23	6193.76	7339.57	5047.95	0.687773	-0.539997	0.177653	0.456072	6560.51	7568	7890.2	3501.74	4994.46	6647.66	5584	7562	8728	3509	5316	6896
C05C10.5	C05C10.5	4919.47	7325.73	2513.21	0.343066	-1.54344	0.000169869	0.00417666	6215.1	7279.77	8482.33	1607.67	2495.35	3436.62	5290	7274	9383	1611	2656	3565
B0250.3	B0250.3	8311.25	7303.83	9318.68	1.27586	0.351472	0.401198	0.708559	6831.91	6999.54	8080.04	8794.77	7990.57	11170.7	5815	6994	8938	8813	8505	11588
C52E4.4	rpt-1	6767.07	7281.58	6252.56	0.858682	-0.219805	0.55938	0.824736	5892	7802.18	8150.56	4633.4	6108.73	8015.56	5015	7796	9016	4643	6502	8315
F13D12.4	alh-8	7424.73	7246.97	7602.49	1.04906	0.0690939	0.873678	0.97638	6962.32	7177.69	7600.92	7068.35	7508.6	8230.53	5926	7172	8408	7083	7992	8538
Y76A2B.1	pod-1	7672.1	7227.24	8116.96	1.12311	0.167494	0.707436	0.903292	5990.69	7208.71	8482.33	5144.34	8398.32	10808.2	5099	7203	9383	5155	8939	11212
C03C10.1	kin-19	7458.7	7216.19	7701.21	1.06721	0.093846	0.834451	0.960049	6641.58	6987.54	8019.47	6572.38	7926.69	8604.55	5653	6982	8871	6586	8437	8926
C14B9.4	plk-1	7096.63	7211.62	6981.65	0.968112	-0.0467539	0.900433	0.983967	6631	7384.85	7619	4788.08	7051.06	9105.83	5644	7379	8428	4798	7505	9446
W02F12.3	W02F12.3	4204.74	7177.97	1231.51	0.171568	-2.54315	2.49739e-09	7.5575e-07	6379.58	7351.82	7802.51	1133.65	1053.2	1507.68	5430	7346	8631	1136	1121	1564
R04F11.2	R04F11.2	9560.29	7167.33	11953.3	1.66774	0.737896	0.0667223	0.247278	7704.84	6956.51	6840.64	11552.1	11665	12642.7	6558	6951	7567	11576	12416	13115
K07A12.2	egg-6	4869.96	7146.61	2593.31	0.362872	-1.46247	0.000369748	0.00752711	6243.29	7348.82	7847.71	1729.42	2644.73	3405.77	5314	7343	8681	1733	2815	3533
F46E10.10	mdh-1	8978.74	7138.07	10819.4	1.51573	0.600015	0.148664	0.408351	5855.58	7625.04	7933.59	7796.84	11706.4	12955	4984	7619	8776	7813	12460	13439
C27A2.3	ify-1	5360.12	7130.95	3589.28	0.503338	-0.990402	0.0132268	0.0873055	5478.45	7761.15	8153.27	2894	3331.52	4542.31	4663	7755	9019	2900	3546	4712
Y49A3A.2	vha-13	5912.66	7088.76	4736.55	0.668177	-0.581697	0.147401	0.406022	6881.25	6744.34	7640.69	4634.39	4516.25	5059.01	5857	6739	8452	4644	4807	5248
T25F10.6	T25F10.6	7215.65	7081.01	7350.3	1.03803	0.0538485	0.865175	0.974245	8587.17	5951.71	6704.14	8343.71	6577.54	7129.65	7309	5947	7416	8361	7001	7396
F44E2.2	retr-1	7886.02	7068.64	8703.41	1.23127	0.30015	0.444774	0.744095	7506.28	6929.49	6770.13	7612.22	9249.52	9248.5	6389	6924	7489	7628	9845	9594
C27D11.1	egl-45	7050.94	7063.36	7038.52	0.996484	-0.00508085	0.976319	1	6776.69	6766.36	7647.02	6915.67	7202.32	6997.59	5768	6761	8459	6930	7666	7259
F53A2.6	ife-1	6835.39	7052.29	6618.5	0.93849	-0.0915873	0.806756	0.949172	6810.76	7061.59	7284.51	7231.01	5806.2	6818.28	5797	7056	8058	7246	6180	7073
T03E6.7	cpl-1	7039.55	7038.96	7040.14	1.00017	0.000242194	0.924904	0.995506	10109.8	5476.34	5530.73	8771.82	5887	6461.61	8605	5472	6118	8790	6266	6703
C53A5.1	ril-1	8670.62	7031.39	10309.8	1.46626	0.552141	0.177134	0.455507	6781.39	6782.37	7530.4	8674.02	9957.92	12297.6	5772	6777	8330	8692	10599	12757
ZK328.5	npp-10	7002.47	7004.93	7000.01	0.999298	-0.00101361	0.985014	1	6331.41	7230.73	7452.66	5245.13	6976.84	8778.07	5389	7225	8244	5256	7426	9106
T21H3.3	cmd-1	8391.83	7000.67	9782.99	1.39744	0.482782	0.245971	0.550349	6209.22	6922.48	7870.31	8081.25	9723.98	11543.7	5285	6917	8706	8098	10350	11975
Y37A1B.1	lst-3	7295.53	6976.46	7614.59	1.09147	0.12627	0.760291	0.928855	6569.91	7386.85	6972.63	6916.66	7767.91	8159.19	5592	7381	7713	6931	8268	8464
F55G1.8	plk-3	4427.53	6960.78	1894.27	0.272135	-1.87761	6.22247e-06	0.000336484	6109.36	7007.55	7765.45	1675.53	1850.84	2156.44	5200	7002	8590	1679	1970	2237
C01G8.1	C01G8.1	4436.06	6945.12	1927.01	0.277463	-1.84963	7.99503e-06	0.000415214	5688.75	7187.69	7958.9	1433.03	1797.29	2550.71	4842	7182	8804	1436	1913	2646
F55A3.3	F55A3.3	5660.33	6942.7	4377.96	0.630585	-0.665237	0.0937652	0.305421	5691.1	7172.68	7964.33	3163.44	4554.77	5415.68	4844	7167	8810	3170	4848	5618
T22D1.4	ribo-1	6502.52	6932.15	6072.89	0.876047	-0.19092	0.60034	0.848596	5284.59	7533.97	7977.89	4357.97	5939.61	7921.09	4498	7528	8825	4367	6322	8217
K08D12.1	pbs-1	7025	6920.9	7129.1	1.03008	0.042761	0.947932	1	5743.97	7080.61	7938.11	5172.28	6965.56	9249.46	4889	7075	8781	5183	7414	9595
F01G10.1	tkt-1	10738.5	6913.07	14563.9	2.10671	1.07499	0.00892873	0.0677447	6367.83	7014.56	7356.83	11245.7	14952.4	17493.5	5420	7009	8138	11269	15915	18147
Y67D8C.5	eel-1	8092.49	6907.96	9277.02	1.34295	0.425402	0.313446	0.62498	5599.46	7238.73	7885.68	7250.97	10143	10437.1	4766	7233	8723	7266	10796	10827
F23B2.6	aly-2	6405.23	6885.07	5925.39	0.860615	-0.216561	0.571053	0.832596	5732.22	7717.11	7205.86	5054.52	5777.08	6944.57	4879	7711	7971	5065	6149	7204
H22K11.1	asp-3	7145.08	6867.68	7422.49	1.08079	0.112081	0.758875	0.928589	8421.51	5823.61	6357.9	9675.95	5369.33	7222.19	7168	5819	7033	9696	5715	7492
C07A9.3	tlk-1	6028.52	6855.74	5201.29	0.758677	-0.398442	0.297694	0.609329	5162.41	7193.7	8211.12	3583.57	5130.69	6889.62	4394	7188	9083	3591	5461	7147
C04A2.7	dnj-5	4928.67	6816.56	3040.78	0.446087	-1.1646	0.00443026	0.04294	6493.54	6796.38	7159.76	2490.84	3173.68	3457.82	5527	6791	7920	2496	3378	3587
F14F7.1	col-98	8191.98	6812.98	9570.97	1.40481	0.490378	0.296637	0.608475	10288.4	4957.93	5192.63	14056.9	7010.66	7645.38	8757	4954	5744	14086	7462	7931
ZK632.9	ZK632.9	7411.92	6808.57	8015.28	1.17723	0.235402	0.584091	0.839904	5953.1	6724.33	7748.27	6167.22	7530.21	10348.4	5067	6719	8571	6180	8015	10735
T07A9.6	daf-18	4239.12	6790.31	1687.94	0.24858	-2.00822	1.94984e-06	0.000133736	7118.58	7006.55	6245.81	1669.54	1810.45	1583.83	6059	7001	6909	1673	1927	1643
B0336.2	arf-1.2	9324.59	6789.93	11859.2	1.74659	0.804544	0.0532122	0.213718	5481.97	6951.51	7936.3	8374.64	12607.3	14595.7	4666	6946	8779	8392	13419	15141
C07G2.3	cct-5	9293.45	6784.94	11802	1.73943	0.798618	0.0501608	0.205726	6306.74	7195.7	6852.4	9909.46	13843.8	11652.7	5368	7190	7580	9930	14735	12088
T21B10.7	cct-2	7927.11	6781.06	9073.16	1.33802	0.420095	0.309071	0.621459	6239.77	6795.38	7308.02	7639.17	8963.91	10616.4	5311	6790	8084	7655	9541	11013
C30C11.2	rpn-3	7249.74	6768.26	7731.22	1.14228	0.19191	0.644595	0.873674	6366.65	6806.39	7131.74	6475.58	7526.45	9191.62	5419	6801	7889	6489	8011	9535
ZK484.1	ZK484.1	6105.93	6762.89	5448.97	0.805716	-0.311656	0.435761	0.738199	6650.97	6392.06	7245.64	5008.62	5333.63	6004.68	5661	6387	8015	5019	5677	6229
F57F5.1	F57F5.1	7162.14	6744.95	7579.34	1.12371	0.168264	0.62461	0.862098	8779.85	6041.79	5413.21	8287.82	6697.8	7752.39	7473	6037	5988	8305	7129	8042
K08F4.2	K08F4.2	6648.92	6739.81	6558.03	0.97303	-0.0394439	0.900353	0.983967	5949.57	7095.62	7174.22	6057.45	6389.64	7227.01	5064	7090	7936	6070	6801	7497
T05H4.12	atp-4	8302.07	6727.8	9876.34	1.46799	0.553843	0.179157	0.458408	6316.13	6466.12	7401.13	8469.45	9102.02	12057.6	5376	6461	8187	8487	9688	12508
M110.5	dab-1	4192.7	6726.95	1658.45	0.246538	-2.02012	1.38562e-06	0.000102053	6045.91	6579.21	7555.72	1268.37	1685.49	2021.48	5146	6574	8358	1271	1794	2097
R06F6.1	cdl-1	4443.44	6718.3	2168.59	0.322788	-1.63134	7.43461e-05	0.00224551	5704.02	6705.31	7745.56	1612.66	2298.05	2595.05	4855	6700	8568	1616	2446	2692
W01A8.1	mdt-28	5958.44	6713.71	5203.16	0.775006	-0.367721	0.332283	0.644418	4772.35	7297.78	8071	3269.22	5467.04	6873.23	4062	7292	8928	3276	5819	7130
F09G2.9	attf-2	4484.14	6703.89	2264.39	0.337772	-1.56588	0.000171119	0.00420082	7333.58	6140.86	6637.24	2190.46	2381.67	2221.03	6242	6136	7342	2195	2535	2304
F37C12.7	acs-4	6640.31	6675.99	6604.64	0.989312	-0.0155025	0.920332	0.994487	5019.07	6773.37	8235.53	4461.75	6784.24	8567.92	4272	6768	9110	4471	7221	8888
DY3.2	lmn-1	5665.61	6652.15	4679.07	0.703392	-0.5076	0.214995	0.510709	6890.65	6489.14	6576.67	4329.03	4705.09	5003.09	5865	6484	7275	4338	5008	5190
F56D1.7	daz-1	4312.5	6646.01	1979	0.297772	-1.74772	2.51182e-05	0.000985686	6216.27	6232.94	7488.82	1750.37	2145.85	2040.76	5291	6228	8284	1754	2284	2117
T05E11.3	enpl-1	8651.71	6621.19	10682.2	1.61334	0.69005	0.0965353	0.311483	5309.27	7316.8	7237.5	7694.05	11124.8	13227.8	4519	7311	8006	7710	11841	13722
C14B1.1	pdi-1	7397.86	6615.63	8180.08	1.23648	0.306236	0.47299	0.767	5476.1	7232.73	7138.06	7139.2	7767.91	9633.13	4661	7227	7896	7154	8268	9993
Y17G7B.5	mcm-2	7131.35	6611.62	7651.08	1.15722	0.21066	0.624323	0.862098	5648.81	6715.32	7470.74	5157.31	7743.48	10052.5	4808	6710	8264	5168	8242	10428
F56B3.1	col-103	7585.45	6569.5	8601.39	1.30929	0.388787	0.329056	0.640734	9427.21	4944.92	5336.37	11995.1	6331.39	7477.65	8024	4941	5903	12020	6739	7757
C52E4.3	snr-4	6895.13	6560.48	7229.77	1.10202	0.14015	0.78927	0.942261	4551.47	6931.49	8198.47	5506.59	7131.86	9050.88	3874	6926	9069	5518	7591	9389
T23G5.1	rnr-1	6632.22	6555.08	6709.36	1.02354	0.0335625	0.963872	1	5222.33	6987.54	7455.37	4028.65	7110.25	8989.18	4445	6982	8247	4037	7568	9325
T12F5.5	larp-5	4270.74	6526.72	2014.76	0.308695	-1.69575	3.66655e-05	0.0013203	4932.13	6958.51	7689.51	1447	2034.05	2563.24	4198	6953	8506	1450	2165	2659
C15H9.6	hsp-3	5949.04	6510.01	5388.07	0.827659	-0.272892	0.480333	0.772538	5530.14	6809.39	7190.5	4739.18	6149.12	5275.9	4707	6804	7954	4749	6545	5473
F23H11.5	F23H11.5	7092.48	6487.95	7697	1.18635	0.246533	0.578955	0.836866	5406.78	6307	7750.08	6601.32	6783.3	9706.39	4602	6302	8573	6615	7220	10069
K01C8.10	cct-4	7986.77	6457.4	9516.15	1.47368	0.559424	0.175339	0.452986	5615.91	6842.42	6913.87	7378.71	9933.49	11236.2	4780	6837	7648	7394	10573	11656
T10B5.5	cct-7	8035.85	6441.1	9630.61	1.49518	0.580319	0.150056	0.410371	6575.78	6348.03	6399.49	8082.25	9549.23	11260.3	5597	6343	7079	8099	10164	11681
Y55F3AR.3	cct-8	8637.18	6430.32	10844	1.68639	0.753939	0.0630476	0.23879	6458.29	6022.77	6809.91	7681.08	11604.9	13246.2	5497	6018	7533	7697	12352	13741
W08E3.1	snr-2	6917.46	6417.99	7416.93	1.15565	0.208703	0.601012	0.848961	6518.21	6628.25	6107.49	7231.01	6924.22	8095.57	5548	6623	6756	7246	7370	8398
B0273.2	puf-7	3892.73	6400.19	1385.27	0.216442	-2.20795	1.55408e-07	1.78504e-05	5445.55	6558.2	7196.82	1045.83	1326.59	1783.38	4635	6553	7961	1048	1412	1850
F56D2.1	ucr-1	7717.73	6396.08	9039.38	1.41327	0.499036	0.222122	0.520523	6245.64	6261.96	6680.63	8261.88	8449.06	10407.2	5316	6257	7390	8279	8993	10796
E01A2.6	E01A2.6	4295.8	6394.84	2196.77	0.343522	-1.54153	0.000152303	0.00387805	4891.01	6227.93	8065.58	1711.45	2031.23	2847.62	4163	6223	8922	1715	2162	2954
D1054.2	pas-2	6544.71	6387.11	6702.31	1.04935	0.0694972	0.869002	0.974342	6116.41	6684.3	6360.62	6417.7	6563.45	7125.8	5206	6679	7036	6431	6986	7392
F39H11.5	pbs-7	6483.55	6386.27	6580.83	1.03046	0.0432955	0.932257	0.998507	5682.88	6654.27	6821.66	5413.78	6698.74	7629.96	4837	6649	7546	5425	7130	7915
F56C9.1	gsp-2	5008	6381.22	3634.79	0.569607	-0.811961	0.046541	0.195873	6347.86	6276.97	6518.82	3247.27	3843.56	3813.53	5403	6272	7211	3254	4091	3956
Y110A7A.14	pas-3	9069	6378.14	11759.8	1.84377	0.882661	0.0269086	0.136152	7401.72	6267.97	5464.74	11162.9	11634	12482.7	6300	6263	6045	11186	12383	12949
M110.4	ifg-1	5612.66	6366.19	4859.12	0.76327	-0.389734	0.319856	0.63134	5489.02	6484.14	7125.41	4217.26	5175.79	5184.32	4672	6479	7882	4226	5509	5378
T05F1.2	T05F1.2	6074.41	6356.77	5792.05	0.911162	-0.134221	0.701053	0.900599	4478.63	7338.81	7252.87	3332.09	6302.27	7741.78	3812	7333	8023	3339	6708	8031
F42G8.12	isp-1	7852.34	6306.62	9398.06	1.49019	0.575497	0.164078	0.434743	5624.13	6464.12	6831.6	7915.59	8949.82	11328.8	4787	6459	7557	7932	9526	11752
T25G3.2	chs-1	4436.08	6302.81	2569.35	0.407651	-1.29459	0.00173937	0.0224904	6099.96	6707.31	6101.16	1762.35	2893.71	3051.98	5192	6702	6749	1766	3080	3166
Y48G1A.5	xpo-2	4807.82	6300.15	3315.48	0.526255	-0.926166	0.0218447	0.119901	5590.06	6082.82	7227.56	2182.48	3403.86	4360.12	4758	6078	7995	2187	3623	4523
T19B4.2	npp-7	4446.77	6298.62	2594.92	0.411981	-1.27935	0.00180544	0.0228022	6141.08	5759.56	6995.23	2221.4	2768.75	2794.6	5227	5755	7738	2226	2947	2899
Y17G7B.20	Y17G7B.20	4116.96	6282.06	1951.87	0.310705	-1.68638	4.53392e-05	0.00157149	5686.4	6395.07	6764.71	1884.1	1892.18	2079.32	4840	6390	7483	1888	2014	2157
F09F7.2	mlc-3	6529.41	6281.21	6777.6	1.07903	0.109732	0.747982	0.923518	8168.91	5002.96	5671.76	8937.48	5809.02	5586.31	6953	4999	6274	8956	6183	5795
F42A10.5	F42A10.5	5398.03	6272.99	4523.08	0.72104	-0.471848	0.244169	0.548382	6266.79	6094.83	6457.34	3976.76	4188.36	5404.11	5334	6090	7143	3985	4458	5606
F20H11.3	mdh-2	8393.27	6227.79	10558.8	1.69543	0.761648	0.0572935	0.22466	7043.38	5888.66	5751.31	10813.6	9804.78	11057.9	5995	5884	6362	10836	10436	11471
B0546.1	mai-2	8656.71	6219.59	11093.8	1.78369	0.834865	0.0391979	0.175183	6433.62	6115.84	6109.3	9465.38	10924.7	12891.4	5476	6111	6758	9485	11628	13373
Y119D3B.15	dss-1	7746.56	6218.02	9275.11	1.49165	0.576908	0.167378	0.439416	5017.9	6563.2	7072.98	6579.36	9634.72	11611.2	4271	6558	7824	6593	10255	12045
T23D8.4	eif-3.C	5678.91	6194.21	5163.61	0.83362	-0.262538	0.510144	0.792736	5977.77	6274.97	6329.88	5123.38	4930.57	5436.89	5088	6270	7002	5134	5248	5640
R03G5.1	eef-1A.2	4752.83	6159.78	3345.89	0.543183	-0.88049	0.0248789	0.130051	4060.37	6917.48	7501.48	3062.65	3272.33	3702.68	3456	6912	8298	3069	3483	3841
C17H12.14	vha-8	6361.99	6149.3	6574.68	1.06918	0.0964985	0.798005	0.945006	6734.39	5555.4	6158.12	6300.94	6455.41	6967.7	5732	5551	6812	6314	6871	7228
F29B9.11	F29B9.11	6508.95	6146.88	6871.01	1.1178	0.160667	0.71808	0.907534	5543.07	5880.66	7016.93	6093.37	6103.09	8416.57	4718	5876	7762	6106	6496	8731
Y18D10A.11	Y18D10A.11	3750.8	6110.89	1390.71	0.227579	-2.13556	3.37886e-07	3.3866e-05	5013.2	6288.98	7030.49	1241.43	1288.07	1642.63	4267	6284	7777	1244	1371	1704
C36E6.5	mlc-2	6609.95	6107.99	7111.91	1.16436	0.219539	0.583785	0.839904	6705.02	5241.15	6377.79	7479.5	6296.63	7559.59	5707	5237	7055	7495	6702	7842
Y43F4B.6	klp-19	4067.63	6104.41	2030.86	0.332688	-1.58776	0.00012519	0.00333895	5914.33	6370.05	6028.84	2222.39	1932.58	1937.61	5034	6365	6669	2227	2057	2010
C16A3.5	C16A3.5	7091.58	6102.95	8080.2	1.32398	0.404883	0.336658	0.649811	5148.31	6347.03	6813.52	6544.44	7651.41	10044.7	4382	6342	7537	6558	8144	10420
F54H12.1	aco-2	9385.62	6049.26	12722	2.10306	1.07249	0.00730179	0.0596181	7632	5397.28	5118.51	14011	12939	11216	6496	5393	5662	14040	13772	11635
F26D10.10	gln-5	3985.73	6028.77	1942.7	0.322239	-1.6338	7.60327e-05	0.00227176	5123.64	6460.12	6502.54	1325.25	1884.67	2618.19	4361	6455	7193	1328	2006	2716
C09G9.6	oma-1	5526.19	6027.2	5025.17	0.833749	-0.262314	0.500511	0.786061	4372.89	6724.33	6984.38	2627.55	5107.2	7340.76	3722	6719	7726	2633	5436	7615
ZK1055.1	hcp-1	4730.27	6018.06	3442.48	0.572025	-0.80585	0.042	0.183027	4526.8	6317	7210.38	2401.02	3606.8	4319.63	3853	6312	7976	2406	3839	4481
T05C3.5	dnj-19	6637.07	6013.62	7260.52	1.20735	0.27184	0.508379	0.791438	5559.51	6568.2	5913.13	6801.9	7243.66	7736	4732	6563	6541	6816	7710	8025
Y37E3.9	phb-1	6095.83	6008.9	6182.77	1.02894	0.0411528	0.931017	0.998134	5919.03	5639.47	6468.19	6158.24	5812.78	6577.29	5038	5635	7155	6171	6187	6823
C23G10.4	rpn-2	7950.93	6006.2	9895.65	1.64757	0.720344	0.0798707	0.276691	5452.6	6134.86	6431.13	8075.26	9730.55	11881.1	4641	6130	7114	8092	10357	12325
ZK381.4	pgl-1	4137.77	5964.92	2310.62	0.387368	-1.36822	0.000768883	0.0128169	5113.06	6177.89	6603.79	2555.7	1974.86	2401.29	4352	6173	7305	2561	2102	2491
C25A1.10	dao-5	4604.87	5949.78	3259.96	0.547914	-0.86798	0.0298159	0.145483	5100.14	5860.64	6888.56	3170.43	3205.62	3403.84	4341	5856	7620	3177	3412	3531
F45E4.2	plp-1	5826.57	5925.15	5727.99	0.966724	-0.0488239	0.868941	0.974342	5117.76	5970.73	6686.96	5869.83	5410.67	5903.46	4356	5966	7397	5882	5759	6124
F56H1.4	rpt-5	6338.51	5913.01	6764.02	1.14392	0.193989	0.659127	0.88195	4859.29	6284.98	6594.75	5019.6	6697.8	8574.67	4136	6280	7295	5030	7129	8895
K07A1.12	lin-53	5243.77	5908.46	4579.09	0.775006	-0.367721	0.359499	0.671543	5479.62	6113.84	6131.9	3517.71	4539.74	5679.81	4664	6109	6783	3525	4832	5892
C26D10.1	ran-3	4367.61	5878.95	2856.27	0.485848	-1.04142	0.0111625	0.0779297	6211.57	5407.28	6018	2855.08	2805.39	2908.35	5287	5403	6657	2861	2986	3017
Y22D7AL.10	Y22D7AL.10	5780.48	5864.76	5696.2	0.97126	-0.0420713	0.904378	0.985772	5746.32	5655.48	6192.47	6144.27	5358.99	5585.34	4891	5651	6850	6157	5704	5794
B0464.5	spk-1	6323.94	5860.09	6787.8	1.15831	0.21202	0.624594	0.862098	5008.5	6035.78	6535.99	5461.68	6794.57	8107.13	4263	6031	7230	5473	7232	8410
F57H12.1	arf-3	5109.75	5855.86	4363.64	0.745176	-0.424348	0.270364	0.579784	4352.92	6439.1	6775.56	3130.51	4273.85	5686.56	3705	6434	7495	3137	4549	5899
C01G10.8	C01G10.8	6654.02	5845.91	7462.12	1.27647	0.352159	0.388304	0.696659	5666.43	5999.75	5871.55	7108.27	7147.83	8130.27	4823	5995	6495	7123	7608	8434
T22D1.9	rpn-1	7331.52	5842.41	8820.63	1.50976	0.594318	0.158157	0.424197	4368.19	6293.99	6865.05	5525.55	9234.49	11701.8	3718	6289	7594	5537	9829	12139
E04D5.1	E04D5.1	5650.9	5829.61	5472.19	0.938689	-0.0912805	0.872552	0.976008	7488.66	5019.98	4980.19	6176.2	5257.52	4982.85	6374	5016	5509	6189	5596	5169
F31C3.1	cyn-5	6664.49	5825.02	7503.96	1.28823	0.365389	0.367015	0.678894	5682.88	6041.79	5750.41	6557.41	7271.84	8682.64	4837	6037	6361	6571	7740	9007
F18A1.7	F18A1.7	3766.19	5794.86	1737.51	0.299837	-1.73775	2.65945e-05	0.00103076	5102.49	5760.56	6521.53	1487.92	1599.99	2124.63	4343	5756	7214	1491	1703	2204
C54G6.5	spp-17	5648.81	5742.1	5555.51	0.967505	-0.0476596	0.89863	0.98378	5583.01	5614.45	6028.84	4944.75	5156.06	6565.72	4752	5610	6669	4955	5488	6811
W02B9.1	hmr-1	3899.26	5696.89	2101.62	0.368907	-1.43867	0.000437508	0.00849955	5003.8	5611.45	6475.42	1920.02	2048.14	2336.71	4259	5607	7163	1924	2180	2424
F11H8.3	col-8	6294.18	5676.69	6911.67	1.21755	0.283986	0.470604	0.76526	6247.99	5505.36	5276.71	7534.38	6299.45	6901.19	5318	5501	5837	7550	6705	7159
T24H7.1	phb-2	5587.72	5673.4	5502.04	0.969796	-0.0442473	0.914582	0.992063	5940.17	5333.22	5746.79	5972.62	5292.29	5241.2	5056	5329	6357	5985	5633	5437
F54D8.2	tag-174	6207.67	5672.83	6742.51	1.18856	0.249219	0.554728	0.822225	5312.79	5390.27	6315.41	5862.85	6131.27	8233.42	4522	5386	6986	5875	6526	8541
C34F6.3	col-179	5886.26	5670.32	6102.2	1.07617	0.105899	0.763866	0.930428	8086.67	4224.35	4699.95	8794.77	4360.29	5151.55	6883	4221	5199	8813	4641	5344
C28C12.2	mesp-1	3438.02	5665.38	1210.66	0.213693	-2.22639	1.18833e-07	1.48324e-05	4648.99	5928.7	6418.47	1090.74	1067.29	1473.94	3957	5924	7100	1093	1136	1529
Y56A3A.21	trap-4	5568.07	5659.9	5476.24	0.96755	-0.0475919	0.867471	0.974245	4446.91	6174.89	6357.9	4320.05	4995.4	7113.26	3785	6170	7033	4329	5317	7379
Y49E10.19	ani-1	5404.56	5658.1	5151.03	0.910382	-0.135457	0.757248	0.928259	5919.03	5535.38	5519.89	3621.49	5529.04	6302.55	5038	5531	6106	3629	5885	6538
C33H5.12	rsp-6	3984.74	5612.54	2356.94	0.419941	-1.25174	0.00203033	0.0246713	4793.5	5683.5	6360.62	2332.17	2269.87	2468.77	4080	5679	7036	2337	2416	2561
F32D8.6	emo-1	5362.74	5607.97	5117.51	0.912543	-0.132036	0.720155	0.908834	5082.51	5544.39	6196.99	4804.04	4494.64	6053.84	4326	5540	6855	4814	4784	6280
F25H2.8	ubc-25	5201.62	5602.05	4801.19	0.857042	-0.222562	0.557484	0.823792	4464.53	5908.68	6432.94	2835.12	5232.16	6336.29	3800	5904	7116	2841	5569	6573
Y57A10A.18	pqn-87	4886.56	5594.8	4178.31	0.746821	-0.421167	0.281907	0.59205	4746.5	5516.37	6521.53	3276.21	4529.4	4729.32	4040	5512	7214	3283	4821	4906
Y111B2A.11	epc-1	4012.12	5581.52	2442.72	0.437644	-1.19217	0.00302085	0.0333207	4117.94	5789.59	6837.03	1840.19	2516.96	2971.01	3505	5785	7563	1844	2679	3082
F48E8.5	paa-1	7178.36	5568.28	8788.45	1.57831	0.658378	0.113737	0.347393	4511.52	5758.56	6434.74	5652.29	9516.35	11196.7	3840	5754	7118	5664	10129	11615
F11E6.3	F11E6.3	6525.94	5567.83	7484.05	1.34416	0.426704	0.342361	0.65551	8558.97	3732.96	4411.57	10675.9	5654	6122.28	7285	3730	4880	10698	6018	6351
C25D7.6	mcm-3	4819.35	5555.77	4082.93	0.7349	-0.444381	0.260618	0.569121	4547.95	5900.67	6218.69	2372.08	4341.5	5535.22	3871	5896	6879	2377	4621	5742
F26B1.2	F26B1.2	4831.65	5540.94	4122.36	0.743982	-0.426661	0.278392	0.58826	4966.2	5565.41	6091.22	4114.47	4037.1	4215.52	4227	5561	6738	4123	4297	4373
F33H1.2	gpd-4	6827.48	5535.41	8119.56	1.46684	0.552712	0.183761	0.46557	4572.62	5892.67	6140.94	5651.29	8650.11	10057.3	3892	5888	6793	5663	9207	10433
T25C8.2	act-5	4895.47	5523.73	4267.21	0.772522	-0.372352	0.354521	0.667074	5948.4	5055	5567.8	5741.1	3320.25	3740.27	5063	5051	6159	5753	3534	3880
F39B2.10	dnj-12	5224.25	5522.59	4925.91	0.891957	-0.164954	0.664807	0.883749	4880.44	5742.55	5944.77	4395.89	5081.84	5300	4154	5738	6576	4405	5409	5498
T07A9.9	T07A9.9	5324.96	5516.41	5133.51	0.930588	-0.103785	0.782212	0.938392	5372.71	5256.16	5920.36	5437.73	4589.53	5373.27	4573	5252	6549	5449	4885	5574
Y54E2A.11	eif-3.B	6067.35	5514.38	6620.32	1.20056	0.263702	0.538299	0.811753	4841.67	5496.35	6205.13	5790	6305.08	7765.88	4121	5492	6864	5802	6711	8056
F10G7.8	rpn-5	4227.71	5505.22	2950.21	0.535893	-0.899983	0.0238857	0.126784	4412.84	5673.49	6429.32	2617.57	2668.22	3564.83	3756	5669	7112	2623	2840	3698
T24A11.1	mtm-3	4037.96	5504.75	2571.16	0.46708	-1.09826	0.00686259	0.0574719	4755.9	5570.41	6187.95	1707.46	2761.23	3244.78	4048	5566	6845	1711	2939	3366
C50C3.6	prp-8	5864.11	5503.44	6224.77	1.13107	0.177686	0.660208	0.88195	5335.11	5560.4	5614.81	5088.45	6757.93	6827.92	4541	5556	6211	5099	7193	7083
K06A5.7	cdc-25.1	3471.35	5500.49	1442.21	0.262197	-1.93128	3.79194e-06	0.000222175	4940.35	5400.28	6160.83	978.971	1416.79	1930.87	4205	5396	6815	981	1508	2003
C16C10.11	har-1	5920.99	5483.63	6358.35	1.15951	0.213521	0.588986	0.841871	5973.07	4817.82	5660.01	6196.16	6549.36	6329.54	5084	4814	6261	6209	6971	6566
T08A9.9	spp-5	6401.18	5481.67	7320.69	1.33548	0.417363	0.295496	0.606882	5935.47	5099.04	5410.5	6830.84	6939.26	8191.97	5052	5095	5985	6845	7386	8498
F35C5.6	clec-63	5657.22	5477.43	5837.02	1.06565	0.0917305	0.78423	0.939095	7095.08	4334.43	5002.79	7278.91	4352.77	5879.36	6039	4331	5534	7294	4633	6099
C47B2.4	pbs-2	5906.42	5438.68	6374.15	1.172	0.228976	0.607763	0.853419	4226.03	5765.57	6324.45	4615.43	6181.07	8325.96	3597	5761	6996	4625	6579	8637
C06A8.3	C06A8.3	5551.56	5401.25	5701.86	1.05566	0.0781405	0.872014	0.975829	4947.4	5184.11	6072.24	5339.93	5284.77	6480.89	4211	5180	6717	5351	5625	6723
F23F12.6	rpt-3	6652.56	5391.74	7913.38	1.46769	0.553543	0.190366	0.475266	4028.65	5929.7	6216.88	5474.65	7813.94	10451.6	3429	5925	6877	5486	8317	10842
F43G9.9	cpn-1	6484.58	5383.04	7586.12	1.40926	0.494942	0.226462	0.526382	5291.64	5238.15	5619.33	7478.5	7301.91	7977.96	4504	5234	6216	7494	7772	8276
B0491.5	B0491.5	5841.12	5382.59	6299.66	1.17038	0.226973	0.583499	0.839689	5078.99	5385.27	5683.51	5127.37	6066.45	7705.15	4323	5381	6287	5138	6457	7993
T05F1.6	hsr-9	4557.46	5381.43	3733.49	0.693774	-0.527463	0.19799	0.484868	5207.05	5623.45	5313.77	2606.6	4184.6	4409.28	4432	5619	5878	2612	4454	4574
K07C11.2	air-1	4661.78	5375.22	3948.34	0.734544	-0.44508	0.256188	0.563053	4527.97	5255.16	6342.53	2704.39	4030.52	5110.1	3854	5251	7016	2710	4290	5301
T09B4.1	T09B4.1	3984.24	5367.58	2600.89	0.484556	-1.04526	0.00986339	0.072151	4461.01	5738.55	5903.19	1699.48	2656.95	3446.26	3797	5734	6530	1703	2828	3575
F29G9.5	rpt-2	6755.73	5365.08	8146.37	1.5184	0.602556	0.140905	0.394896	4791.15	5855.64	5448.47	5837.9	8174.72	10426.5	4078	5851	6027	5850	8701	10816
F29F11.6	gsp-1	4914.3	5355.87	4472.74	0.83511	-0.259962	0.500399	0.786014	4687.76	5115.05	6264.79	3257.25	4716.36	5444.6	3990	5111	6930	3264	5020	5648
Y38F2AR.9	Y38F2AR.9	5524.73	5340.53	5708.92	1.06898	0.096235	0.831962	0.958492	4886.31	5409.29	5726	5334.94	5242.49	6549.33	4159	5405	6334	5346	5580	6794
Y39G10AR.12	tpxl-1	4345.19	5332.49	3357.9	0.629707	-0.667248	0.0925385	0.302725	4383.46	5386.27	6227.73	2295.24	3217.84	4560.62	3731	5382	6889	2300	3425	4731
F44E7.4	F44E7.4	5268.37	5315.68	5221.05	0.982198	-0.0259138	0.919714	0.994487	4549.12	5526.38	5871.55	4630.4	4999.16	6033.6	3872	5522	6495	4640	5321	6259
M18.1	col-129	4864.41	5305.77	4423.05	0.833631	-0.26252	0.892544	0.982285	11569	2028.61	2319.69	9446.42	1719.31	2103.42	9847	2027	2566	9466	1830	2182
W02F12.5	dlst-1	6230.13	5285.12	7175.15	1.35761	0.441071	0.282385	0.592481	5264.62	4947.92	5642.83	7278.91	6819	7427.52	4481	4944	6242	7294	7258	7705
Y69H2.14	Y69H2.14	6356.83	5282.18	7431.48	1.4069	0.492516	0.215262	0.510709	7843.47	3850.05	4153.02	10092.1	5654	6548.37	6676	3847	4594	10113	6018	6793
R01H2.6	ubc-18	4584.66	5281.61	3887.7	0.736084	-0.442059	0.238653	0.542066	3469.41	5566.41	6809	2781.24	3675.38	5206.5	2953	5562	7532	2787	3912	5401
C50C3.8	bath-42	4019.95	5273.15	2766.75	0.524687	-0.930472	0.0202238	0.114312	4288.3	5296.2	6234.96	1927.01	2688.89	3684.36	3650	5292	6897	1931	2862	3822
ZK632.1	mcm-6	5153.53	5265.72	5041.35	0.957389	-0.0628222	0.872177	0.975886	4846.36	5455.32	5495.48	3509.73	5469.86	6144.46	4125	5451	6079	3517	5822	6374
K01C8.3	tdc-1	3686.26	5245.13	2127.39	0.405593	-1.3019	0.00156615	0.0211908	4788.8	5645.47	5301.12	1446	2273.63	2662.53	4076	5641	5864	1449	2420	2762
F07D10.1	rpl-11.2	4275.76	5244.61	3306.9	0.630534	-0.665355	0.0955859	0.309726	5083.69	4748.76	5901.38	3567.61	2574.27	3778.83	4327	4745	6528	3575	2740	3920
F58A4.10	ubc-7	4288.26	5220.68	3355.85	0.642798	-0.637562	0.130303	0.377128	6681.52	3927.11	5053.42	3374.01	3308.97	3384.56	5687	3924	5590	3381	3522	3511
W05B10.1	his-74	4082.91	5201.59	2964.23	0.56987	-0.811296	0.0393535	0.175666	3976.96	5174.1	6453.73	2553.71	2561.12	3777.87	3385	5170	7139	2559	2726	3919
C13B4.2	usp-14	4992.72	5200.02	4785.42	0.920268	-0.119873	0.765851	0.931735	5033.17	5290.19	5276.71	4129.44	4890.17	5336.63	4284	5286	5837	4138	5205	5536
C14C10.5	C14C10.5	5130.79	5177.44	5084.15	0.981981	-0.0262326	0.91848	0.994167	4430.46	5129.06	5972.79	3853.01	4948.42	6451	3771	5125	6607	3861	5267	6692
C09H10.3	nuo-1	6636.82	5173.62	8100.02	1.56564	0.646752	0.103343	0.326631	5761.59	5249.16	4510.11	7924.58	8317.52	8057.97	4904	5245	4989	7941	8853	8359
F12F6.5	srgp-1	4002.56	5151.98	2853.14	0.553794	-0.852578	0.033485	0.157384	4046.27	5722.53	5687.13	1963.93	3039.33	3556.15	3444	5718	6291	1968	3235	3689
R09A1.1	ergo-1	3361.65	5149.14	1574.16	0.305713	-1.70975	3.36868e-05	0.00123854	3953.46	5248.16	6245.81	880.176	1782.26	2060.04	3365	5244	6909	882	1897	2137
T22B11.5	ogdh-1	5304.58	5142.97	5466.2	1.06285	0.0879386	0.839351	0.961843	5096.61	4733.75	5598.53	5111.41	4926.82	6360.39	4338	4730	6193	5122	5244	6598
F01F1.8	cct-6	7366	5135.92	9596.09	1.86843	0.901825	0.026246	0.134049	5093.09	5486.35	4828.32	8127.16	9956.04	10705.1	4335	5482	5341	8144	10597	11105
T01C3.3	T01C3.3	3095.08	5110.54	1079.62	0.211253	-2.24295	1.25805e-07	1.54661e-05	5147.13	5131.06	5053.42	1119.68	986.491	1132.69	4381	5127	5590	1122	1050	1175
Y46G5A.17	cpt-1	3363.26	5108.9	1617.63	0.316629	-1.65913	6.18605e-05	0.00198241	4779.4	4993.96	5553.33	1459.97	1567.11	1825.79	4068	4990	6143	1463	1668	1894
H31G24.4	cyb-2.2	3544.97	5100.67	1989.28	0.390004	-1.35844	0.00126691	0.0182065	6445.37	4543.6	4313.03	1862.14	1995.53	2110.17	5486	4540	4771	1866	2124	2189
F33D11.11	vpr-1	3929.52	5097.76	2761.28	0.541664	-0.884529	0.0282918	0.140841	4624.31	4924.9	5744.08	2426.97	2825.12	3031.74	3936	4921	6354	2432	3007	3145
K07D4.3	rpn-11	5961.33	5094.97	6827.68	1.34008	0.422321	0.312719	0.624519	4283.6	5482.34	5518.98	5297.02	6759.81	8426.21	3646	5478	6105	5308	7195	8741
D2030.6	prg-1	3496.79	5088.46	1905.12	0.374399	-1.41735	0.000492681	0.00923711	4396.39	4861.85	6007.15	2172.5	1620.66	1922.19	3742	4858	6645	2177	1725	1994
Y65B4BR.4	wwp-1	4816.65	5083.66	4549.64	0.894954	-0.160115	0.694193	0.8977	4936.83	4994.96	5319.2	3208.35	4825.35	5615.23	4202	4991	5884	3215	5136	5825
K07A1.2	dut-1	3786.35	5068.24	2504.47	0.49415	-1.01698	0.0140567	0.0904341	5228.2	5364.25	4612.26	1946.96	2687.01	2879.43	4450	5360	5102	1951	2860	2987
T21G5.3	glh-1	6088.14	5058.75	7117.53	1.40697	0.492596	0.226754	0.526672	5191.78	4969.94	5014.54	8294.81	6306.02	6751.77	4419	4966	5547	8312	6712	7004
F54D5.8	dnj-13	3802.73	5052.78	2552.69	0.505205	-0.985059	0.0152462	0.0950216	5037.87	4674.7	5445.76	2888.01	2248.26	2521.79	4288	4671	6024	2894	2393	2616
F55A8.2	egl-4	4881.76	5048.67	4714.85	0.933879	-0.0986925	0.804894	0.9482	4875.74	4989.95	5280.32	3714.3	4815.01	5615.23	4150	4986	5841	3722	5125	5825
C37H5.6	C37H5.6	4847.22	5041.87	4652.57	0.922786	-0.115932	0.76953	0.932204	5016.72	4900.88	5208	4481.71	4219.36	5256.62	4270	4897	5761	4491	4491	5453
F22A3.6	ilys-5	5423.33	5040.69	5805.96	1.15182	0.203914	0.592437	0.842725	5834.44	4681.71	4605.93	6256.03	5001.98	6159.88	4966	4678	5095	6269	5324	6390
F56H11.4	elo-1	4649.45	5038.97	4259.93	0.845397	-0.2423	0.531004	0.807332	4738.28	4717.74	5660.91	4024.66	3729.87	5025.27	4033	4714	6262	4033	3970	5213
C36B1.4	pas-4	4939.14	5038.49	4839.79	0.960565	-0.0580446	0.87354	0.97638	4612.56	5460.33	5042.57	4757.14	4702.27	5059.97	3926	5456	5578	4767	5005	5249
F38E1.7	mom-2	2780.55	5036.61	524.481	0.104134	-3.26349	1.19711e-13	1.88378e-10	3961.68	5075.02	6073.14	495.972	491.366	586.104	3372	5071	6718	497	523	608
CD4.6	pas-6	5541.25	5034.8	6047.7	1.20118	0.264452	0.560932	0.826018	3637.42	5371.25	6095.74	4720.22	5649.3	7773.59	3096	5367	6743	4730	6013	8064
R151.2	R151.2	5206.9	5028.04	5385.76	1.07115	0.0991544	0.790335	0.942675	5399.73	4549.6	5134.78	4277.14	5922.7	5957.44	4596	4546	5680	4286	6304	6180
T04A8.14	emb-5	4095.45	5009.23	3181.67	0.63516	-0.654807	0.107809	0.336067	4940.35	5023.98	5063.36	3007.77	3462.11	3075.12	4205	5020	5601	3014	3685	3190
F36A2.13	F36A2.13	4896.75	4996.75	4796.75	0.959975	-0.0589318	0.867645	0.974245	4369.36	5166.09	5454.8	3305.15	5024.53	6060.59	3719	5162	6034	3312	5348	6287
R07H5.8	R07H5.8	5544.3	4982.87	6105.73	1.22534	0.293187	0.47572	0.768773	4919.21	4826.82	5202.58	5984.6	5687.82	6644.77	4187	4823	5755	5997	6054	6893
Y37D8A.9	mrg-1	3806.29	4960.43	2652.14	0.53466	-0.903307	0.025034	0.13027	4476.28	4784.79	5620.23	2229.38	2479.38	3247.67	3810	4781	6217	2234	2639	3369
Y38A8.2	pbs-3	5393.33	4959.47	5827.19	1.17496	0.232615	0.596958	0.846147	4049.8	5192.11	5636.5	4782.09	5665.27	7034.22	3447	5188	6235	4792	6030	7297
F31D4.3	fkb-6	6332.59	4951.96	7713.21	1.55761	0.639332	0.125496	0.367749	3994.58	5483.34	5377.96	6434.66	7511.42	9193.55	3400	5479	5949	6448	7995	9537
F26H11.2	nurf-1	5386.37	4942.18	5830.57	1.17976	0.23849	0.553309	0.821195	5048.44	4770.78	5007.31	5281.05	5669.03	6541.62	4297	4767	5539	5292	6034	6786
K08E3.6	cyk-4	4358.88	4932.41	3785.34	0.767443	-0.381868	0.326309	0.638379	4148.49	4911.89	5736.85	2715.37	3572.97	5067.68	3531	4908	6346	2721	3803	5257
F25H5.3	pyk-1	5752.24	4928.22	6576.26	1.33441	0.416201	0.29114	0.601546	5530.14	4292.4	4962.11	5337.94	6977.78	7413.06	4707	4289	5489	5349	7427	7690
M04F3.1	rpa-2	3917.03	4924.25	2909.81	0.590914	-0.758981	0.0597104	0.230747	4285.95	5219.13	5267.67	2035.78	2860.82	3832.81	3648	5215	5827	2040	3045	3976
C39F7.4	rab-1	5673.9	4922.34	6425.45	1.30537	0.384454	0.369711	0.681415	3672.66	5313.21	5781.14	4010.69	7069.85	8195.82	3126	5309	6395	4019	7525	8502
T01G9.6	kin-10	5260	4915.41	5604.59	1.14021	0.189298	0.648946	0.876249	4706.55	4792.8	5246.87	4742.17	5455.76	6615.85	4006	4789	5804	4752	5807	6863
R07G3.1	cdc-42	3933.22	4903.68	2962.76	0.604191	-0.726923	0.0678032	0.249506	4011.03	4927.9	5772.1	2133.58	3181.2	3573.5	3414	4924	6385	2138	3386	3707
C47D12.6	tars-1	5237.08	4900.91	5573.26	1.13719	0.185472	0.676717	0.890668	3982.83	5395.27	5324.62	4889.87	5593.87	6236.03	3390	5391	5890	4900	5954	6469
R10E4.4	mcm-5	5148.77	4898.83	5398.71	1.10204	0.140176	0.716178	0.906586	4793.5	5249.16	4653.84	3603.53	5846.6	6745.98	4080	5245	5148	3611	6223	6998
F18A11.1	puf-6	3056.68	4887.63	1225.73	0.250783	-1.99549	1.87178e-06	0.000129186	4240.13	4958.93	5463.84	831.277	1175.33	1670.59	3609	4955	6044	833	1251	1733
T12A2.2	stt-3	4717.58	4878.36	4556.8	0.934084	-0.0983762	0.777979	0.937059	4148.49	5001.96	5484.63	3888.94	4334.92	5446.53	3531	4998	6067	3897	4614	5650
C53A5.3	hda-1	3357.07	4855.38	1858.75	0.382823	-1.38525	0.000653566	0.011339	3710.26	4903.88	5952	1274.36	1975.8	2326.1	3158	4900	6584	1277	2103	2413
F52D10.3	ftt-2	5878.86	4847.15	6910.57	1.4257	0.511669	0.232019	0.534014	3512.88	5175.1	5853.47	5429.75	7600.67	7701.3	2990	5171	6475	5441	8090	7989
T20B12.7	T20B12.7	6495.32	4846.61	8144.02	1.68035	0.748765	0.0657681	0.245127	4563.22	5309.21	4667.4	6489.55	8000.91	9941.6	3884	5305	5163	6503	8516	10313
C44E4.4	C44E4.4	3576.9	4846.52	2307.28	0.476069	-1.07076	0.00912679	0.0685861	5121.29	4882.87	4535.42	2847.1	1926.01	2148.73	4359	4879	5017	2853	2050	2229
Y40B1B.5	eif-3.J	4207.68	4841	3574.36	0.738352	-0.43762	0.251794	0.557414	3691.46	4829.83	6001.72	2803.19	3228.17	4691.73	3142	4826	6639	2809	3436	4867
W09H1.6	lec-1	6134.87	4838.07	7431.67	1.53608	0.619256	0.135151	0.385443	4256.58	4933.91	5323.72	6140.27	7170.38	8984.36	3623	4930	5889	6153	7632	9320
F14H3.6	F14H3.6	2714.86	4825.93	603.792	0.125114	-2.99868	6.677e-12	3.91011e-09	4355.27	4985.95	5136.59	538.883	590.955	681.539	3707	4982	5682	540	629	707
W02B12.3	rsp-1	3506.27	4824.54	2188	0.453514	-1.14078	0.00509723	0.047044	4491.55	4888.87	5093.19	2266.3	2026.53	2271.15	3823	4885	5634	2271	2157	2356
F43E2.8	hsp-4	4270.87	4817.86	3723.88	0.772934	-0.371583	0.336581	0.649811	4045.1	5297.2	5111.27	4003.7	3081.61	4086.34	3443	5293	5654	4012	3280	4239
Y38F2AR.2	trap-3	4328.62	4817	3840.24	0.797227	-0.326937	0.405563	0.71281	4329.42	4919.9	5201.67	3359.04	3604.92	4556.77	3685	4916	5754	3366	3837	4727
W07G4.4	lap-2	4532.09	4800.77	4263.4	0.888066	-0.171261	0.667591	0.885342	4678.36	4603.65	5120.31	3534.67	4244.73	5010.81	3982	4600	5664	3542	4518	5198
C05D11.11	mel-32	6773.53	4790.33	8756.74	1.828	0.870268	0.0335466	0.15747	4338.82	5276.18	4756	7344.78	9420.52	9504.92	3693	5272	5261	7360	10027	9860
H27M09.2	rpb-5	4303.27	4785.97	3820.56	0.798283	-0.325028	0.404769	0.712636	4080.35	4971.94	5305.64	2903.98	3759.94	4797.77	3473	4968	5869	2910	4002	4977
F44E5.1	F44E5.1	6088.67	4781.33	7396.01	1.54685	0.629336	0.125025	0.367281	4650.16	4441.52	5252.3	5928.71	6560.63	9698.68	3958	4438	5810	5941	6983	10061
C56G2.7	C56G2.7	4528.43	4774.38	4282.48	0.89697	-0.156869	0.662371	0.882712	3960.51	4645.68	5716.96	3257.25	3943.14	5647.04	3371	4642	6324	3264	4197	5858
ZC434.8	ZC434.8	6577.36	4773.59	8381.13	1.75573	0.812069	0.0500839	0.205614	3974.61	5111.05	5235.12	6374.79	8372.96	10395.6	3383	5107	5791	6388	8912	10784
W06A7.3	ret-1	5489.64	4766.82	6212.46	1.30327	0.382139	0.35852	0.670908	4078	5018.98	5203.48	4108.48	6488.29	8040.62	3471	5015	5756	4117	6906	8341
B0365.1	acly-2	6932.65	4757.13	9108.17	1.91464	0.937071	0.023156	0.124533	3966.38	5134.07	5170.94	5563.47	9770.01	11991	3376	5130	5720	5575	10399	12439
F36A4.7	ama-1	4762.52	4751.24	4773.79	1.00475	0.00683096	0.979306	1	3904.11	4772.78	5576.84	3320.12	4801.86	6199.4	3323	4769	6169	3327	5111	6431
T28D9.1	T28D9.1	3803.56	4726.09	2881.02	0.609598	-0.71407	0.0745272	0.265746	4438.68	4475.55	5264.05	2967.85	2508.5	3166.7	3778	4472	5823	2974	2670	3285
ZK287.5	rbx-1	3892.29	4724.7	3059.88	0.647635	-0.626747	0.125017	0.367281	4677.18	4695.72	4801.2	2345.14	3152.07	3682.43	3981	4692	5311	2350	3355	3820
C08B11.1	zyg-11	2822.67	4722.52	922.812	0.195407	-2.35545	3.18508e-08	5.38929e-06	4437.51	4778.79	4951.26	779.385	948.91	1040.14	3777	4775	5477	781	1010	1079
Y48G1C.7	Y48G1C.7	4103.7	4721.29	3486.1	0.738379	-0.437566	0.265265	0.57417	4012.2	4791.8	5359.88	2675.45	3382.25	4400.6	3415	4788	5929	2681	3600	4565
K07C5.8	cash-1	4020.65	4719.35	3321.94	0.703898	-0.506561	0.206863	0.498269	4237.78	4726.74	5193.54	2159.52	3555.12	4251.18	3607	4723	5745	2164	3784	4410
T07C4.3	T07C4.3	3920.5	4706.65	3134.36	0.665943	-0.586529	0.138399	0.390574	3877.09	4743.76	5499.09	2034.78	3124.83	4243.47	3300	4740	6083	2039	3326	4402
Y51H4A.3	rho-1	4727.07	4704.27	4749.87	1.00969	0.0139175	0.99022	1	3772.53	4769.78	5570.51	3461.83	5151.36	5636.43	3211	4766	6162	3469	5483	5847
C39E9.13	rfc-3	3403.92	4694.34	2113.5	0.450223	-1.15129	0.00421521	0.0415345	3586.9	4922.9	5573.22	1672.53	1948.55	2719.41	3053	4919	6165	1676	2074	2821
F59B8.2	idh-1	4208.29	4692.95	3723.64	0.793454	-0.333782	0.434649	0.737268	5422.05	4449.52	4207.26	3686.36	3620.89	3863.66	4615	4446	4654	3694	3854	4008
K07A12.3	asg-1	6191.59	4692.68	7690.5	1.63883	0.712665	0.0803289	0.2775	4613.74	4657.69	4806.62	6557.41	7400.56	9113.54	3927	4654	5317	6571	7877	9454
C07G2.2	atf-7	3399.03	4684.7	2113.35	0.451118	-1.14842	0.00451499	0.0434013	3804.25	4834.83	5415.02	1678.52	2158.07	2503.48	3238	4831	5990	1682	2297	2597
F38A5.13	dnj-11	4018.31	4653.74	3382.87	0.726915	-0.460141	0.255151	0.562018	4274.2	5119.06	4567.96	3095.58	3829.46	3223.57	3638	5115	5053	3102	4076	3344
F20D12.1	csr-1	5546.65	4639.88	6453.41	1.39086	0.475975	0.240759	0.544415	4752.37	4446.52	4720.74	6523.48	6390.58	6446.18	4045	4443	5222	6537	6802	6687
Y41E3.11	Y41E3.11	4092.66	4634.76	3550.56	0.766072	-0.384449	0.324019	0.636016	3952.28	4708.73	5243.26	3163.44	3590.83	3897.4	3364	4705	5800	3170	3822	4043
Y73B3A.18	Y73B3A.18	4911.02	4617.51	5204.53	1.12713	0.172654	0.700845	0.900552	4105.02	4566.62	5180.88	5153.32	4254.12	6206.15	3494	4563	5731	5164	4528	6438
T05G5.3	cdk-1	3551.63	4604.66	2498.6	0.542624	-0.881975	0.0274494	0.137909	3584.55	4838.83	5390.61	1667.54	2627.82	3200.44	3051	4835	5963	1671	2797	3320
F23F1.8	rpt-4	5685.2	4595.62	6774.79	1.47418	0.559916	0.178969	0.458151	3732.58	5056.01	4998.27	4918.81	6917.65	8487.91	3177	5052	5529	4929	7363	8805
T21E12.4	dhc-1	6243.28	4587.89	7898.68	1.72164	0.783782	0.0586782	0.228427	3805.42	4922.9	5035.34	6118.32	8275.25	9302.48	3239	4919	5570	6131	8808	9650
K10B2.5	ani-2	4010.89	4581.35	3440.43	0.750964	-0.413185	0.287301	0.597783	3758.43	4523.58	5462.03	2473.87	3420.77	4426.63	3199	4520	6042	2479	3641	4592
R05F9.10	sgt-1	4439.95	4580.67	4299.24	0.938561	-0.0914777	0.800464	0.946079	4153.19	4449.52	5139.3	3620.5	4263.52	5013.7	3535	4446	5685	3628	4538	5201
R06A4.4	imb-2	3522.22	4575.22	2469.21	0.539692	-0.889791	0.0278712	0.139276	4164.94	4551.61	5009.12	2015.82	2396.7	2995.11	3545	4548	5541	2020	2551	3107
F52E1.13	F52E1.13	4146.28	4565.06	3727.51	0.816531	-0.292421	0.466151	0.76259	4287.12	4552.61	4855.44	2735.33	3857.65	4589.54	3649	4549	5371	2741	4106	4761
Y39G10AR.8	Y39G10AR.8	4300.66	4561.35	4039.98	0.885699	-0.175112	0.662483	0.882712	4495.08	4745.76	4443.21	4335.02	3746.79	4038.14	3826	4742	4915	4344	3988	4189
F57B10.12	mei-2	2933.65	4561.03	1306.27	0.286399	-1.8039	1.31074e-05	0.000608432	3616.27	4643.68	5423.16	901.132	1279.62	1738.07	3078	4640	5999	903	1362	1803
F11C3.3	unc-54	4312.49	4559.75	4065.24	0.891549	-0.165615	0.736746	0.916771	6272.66	3449.73	3956.85	5212.2	3685.72	3297.8	5339	3447	4377	5223	3923	3421
F11A10.1	lex-1	4002.43	4553.32	3451.53	0.758026	-0.399681	0.311168	0.623129	3726.71	4888.87	5044.38	2063.72	3752.42	4538.45	3172	4885	5580	2068	3994	4708
K01C8.9	nst-1	5479.09	4551.1	6407.08	1.40781	0.493452	0.22323	0.52149	4455.13	4952.92	4245.23	6516.49	6241.2	6463.54	3792	4949	4696	6530	6643	6705
K12D12.2	npp-3	4430.91	4548.57	4313.26	0.948267	-0.0766352	0.807248	0.949172	3529.33	4772.78	5343.6	3355.05	4263.52	5321.21	3004	4769	5911	3362	4538	5520
Y37D8A.13	unc-71	3008.81	4543.86	1473.76	0.324342	-1.62441	9.66164e-05	0.00271978	4395.21	4609.65	4626.72	963.004	1499.47	1958.82	3741	4606	5118	965	1596	2032
K08D12.6	K08D12.6	4604.8	4538.3	4671.3	1.02931	0.0416728	0.879848	0.979027	7078.63	2919.31	3616.94	6870.76	3072.21	4070.92	6025	2917	4001	6885	3270	4223
C32E8.8	ptr-2	3340.57	4537.89	2143.24	0.472299	-1.08223	0.00821931	0.0640949	4251.88	4700.72	4661.08	1584.72	2109.21	2735.8	3619	4697	5156	1588	2245	2838
F59A2.3	cri-3	3643.46	4536.87	2750.06	0.606157	-0.722237	0.0727751	0.261399	4469.23	4244.36	4897.02	3242.28	2554.54	2453.35	3804	4241	5417	3249	2719	2545
Y67H2A.8	fat-1	5175.53	4524.29	5826.76	1.28788	0.365002	0.348798	0.662094	5094.26	4336.44	4142.17	4936.77	5436.03	7107.48	4336	4333	4582	4947	5786	7373
M163.3	his-24	2392.8	4512.43	273.182	0.06054	-4.04597	4.5861e-15	9.02087e-12	3176.87	4594.64	5765.78	101.789	311.919	405.839	2704	4591	6378	102	332	421
C26C6.2	goa-1	3592.42	4497.49	2687.36	0.597524	-0.742931	0.0632982	0.239356	3806.6	4611.65	5074.21	2253.33	2933.17	2875.57	3240	4608	5613	2258	3122	2983
Y71F9AM.6	trap-1	5059.65	4484.47	5634.83	1.25652	0.329435	0.404844	0.712636	4815.82	4400.49	4237.1	5180.26	5210.55	6513.66	4099	4397	4687	5191	5546	6757
Y54E10A.9	vbh-1	4414.5	4479.53	4349.47	0.970965	-0.0425086	0.899895	0.983846	4048.62	4496.56	4893.41	3608.52	4643.08	4796.8	3446	4493	5413	3616	4942	4976
Y75B12B.1	Y75B12B.1	3326.87	4477.61	2176.13	0.486004	-1.04096	0.0105363	0.0752606	3931.14	4875.86	4625.82	1687.5	2081.96	2758.93	3346	4872	5117	1691	2216	2862
W06H8.1	rme-1	4758.97	4472.88	5045.06	1.12792	0.173668	0.700176	0.900309	3609.22	4636.67	5172.75	3762.2	5445.43	5927.56	3072	4633	5722	3770	5796	6149
F46A9.4	skr-2	4287.47	4464.57	4110.36	0.920662	-0.119257	0.734425	0.916433	3885.32	4356.45	5151.95	3904.91	3665.05	4761.13	3307	4353	5699	3913	3901	4939
C46C2.1	wnk-1	4680.15	4459.63	4900.66	1.09889	0.136051	0.767948	0.932007	3713.78	4406.49	5258.63	3382.99	5112.84	6206.15	3161	4403	5817	3390	5442	6438
F02A9.6	glp-1	3163.9	4458.55	1869.25	0.419251	-1.25412	0.00209057	0.0251507	3852.42	4500.57	5022.68	1567.75	1926.94	2113.06	3279	4497	5556	1571	2051	2192
F35G12.10	asb-1	6163.55	4439.18	7887.92	1.77689	0.829353	0.0418114	0.182509	4411.66	4538.6	4367.27	7639.17	7874.07	8150.51	3755	4535	4831	7655	8381	8455
F57B10.10	dad-1	3344.84	4434.11	2255.58	0.508688	-0.975147	0.0147285	0.0932293	3377.77	4686.71	5237.83	1725.42	2159.94	2881.36	2875	4683	5794	1729	2299	2989
Y57A10A.31	Y57A10A.31	3480.24	4434.01	2526.47	0.569794	-0.811488	0.0418249	0.182517	3632.72	4328.43	5340.89	1819.23	2539.51	3220.68	3092	4325	5908	1823	2703	3341
T27F6.4	sygl-1	2862.59	4415.31	1309.88	0.296669	-1.75308	2.1288e-05	0.000863371	3494.08	4396.48	5355.36	1002.92	1181.91	1744.82	2974	4393	5924	1005	1258	1810
F28H1.3	aars-2	6505.49	4414.9	8596.09	1.94706	0.961299	0.0203079	0.114622	3568.1	4973.94	4702.66	6560.4	9060.68	10167.2	3037	4970	5202	6574	9644	10547
Y53C12A.1	wee-1.3	4249.81	4410.04	4089.58	0.927335	-0.108837	0.751869	0.925581	3477.63	4440.52	5311.96	2485.85	4316.13	5466.77	2960	4437	5876	2491	4594	5671
F40G9.3	ubc-20	4731.59	4402.48	5060.7	1.14951	0.201022	0.639343	0.871434	3830.1	4515.58	4861.77	3591.56	4901.45	6689.11	3260	4512	5378	3599	5217	6939
F28B3.7	him-1	4332.34	4398.81	4265.87	0.969777	-0.0442746	0.875356	0.977268	3302.58	4808.81	5085.06	2629.55	4628.99	5539.07	2811	4805	5625	2635	4927	5746
Y55B1AR.1	lec-6	6138.75	4396.18	7881.32	1.79276	0.842186	0.0375767	0.170063	4490.38	4531.59	4166.58	7402.66	8510.13	7731.18	3822	4528	4609	7418	9058	8020
Y66H1B.2	fln-1	5219.46	4392.94	6045.98	1.3763	0.460791	0.26553	0.574584	4168.46	4095.24	4915.1	5792.99	6471.38	5873.58	3548	4092	5437	5805	6888	6093
Y45F10C.3	fbxa-215	2724.5	4373.38	1075.62	0.245947	-2.02358	1.70372e-06	0.000120888	4641.94	4229.35	4248.85	1062.8	1076.68	1087.38	3951	4226	4700	1065	1146	1128
R11A8.7	R11A8.7	4001.9	4367.9	3635.9	0.832413	-0.264628	0.507756	0.791157	4238.95	4141.28	4723.45	3111.55	3686.66	4109.48	3608	4138	5225	3118	3924	4263
T24C4.6	zer-1	3438.97	4353.43	2524.51	0.579891	-0.786147	0.0471524	0.197601	3458.84	4290.4	5311.06	2062.72	2454.01	3056.8	2944	4287	5875	2067	2612	3171
F26F12.7	let-418	5932.74	4353.42	7512.06	1.72555	0.787058	0.0556628	0.220299	3839.5	4672.7	4548.07	5891.79	7838.37	8806.03	3268	4669	5031	5904	8343	9135
T07F8.3	gld-3	3717.95	4351.98	3083.91	0.708622	-0.496911	0.211734	0.50613	3811.3	4433.51	4811.14	2427.97	3230.99	3592.78	3244	4430	5322	2433	3439	3727
C14B9.10	C14B9.10	4986.92	4350.12	5623.73	1.29278	0.370473	0.359463	0.671543	4500.95	4152.29	4397.11	5363.88	5137.27	6370.03	3831	4149	4864	5375	5468	6608
B0414.5	cpb-3	2565.2	4344.63	785.772	0.18086	-2.46705	7.29201e-09	1.8533e-06	3905.29	4112.26	5016.35	740.465	841.805	775.046	3324	4109	5549	742	896	804
F15E11.13	F15E11.13	4418.14	4341.09	4495.19	1.0355	0.0503247	0.878425	0.978824	4452.78	4566.62	4003.86	3460.83	5320.47	4704.26	3790	4563	4429	3468	5663	4880
R09E12.3	sti-1	4105.47	4327.37	3883.57	0.897443	-0.156109	0.676011	0.890432	3794.85	4550.6	4636.67	3747.23	3562.64	4340.84	3230	4547	5129	3755	3792	4503
F48A11.5	ubxn-3	2852.76	4323.9	1381.61	0.319528	-1.64599	6.68002e-05	0.00210234	3746.68	4361.46	4863.57	1232.45	1325.66	1586.72	3189	4358	5380	1235	1411	1646
C15H11.7	pas-1	5046.79	4311.43	5782.16	1.34112	0.423443	0.306235	0.618536	3945.23	4342.44	4646.61	4974.69	5885.12	6486.67	3358	4339	5140	4985	6264	6729
W10D5.2	nduf-7	5025.89	4287.78	5763.99	1.34428	0.426839	0.295271	0.606656	4222.51	4200.33	4440.5	5273.07	5739.5	6279.41	3594	4197	4912	5284	6109	6514
K08F11.3	cif-1	4501.46	4281.31	4721.61	1.10284	0.141227	0.753079	0.926037	3760.78	4296.4	4786.73	4070.56	4538.8	5555.46	3201	4293	5295	4079	4831	5763
R74.8	R74.8	3727.78	4278.56	3176.99	0.742538	-0.429463	0.280733	0.590353	3659.74	4573.62	4602.32	2092.66	3286.42	4151.89	3115	4570	5091	2097	3498	4307
Y41D4B.19	npp-8	3141.16	4278.54	2003.77	0.468331	-1.0944	0.00674372	0.0569004	3516.4	4288.4	5030.82	1461.97	1987.07	2562.28	2993	4285	5565	1465	2115	2658
Y56A3A.20	ccf-1	2860.08	4272.34	1447.81	0.33888	-1.56115	0.000127472	0.00338262	3134.57	4361.46	5321	1294.32	1331.29	1717.83	2668	4358	5886	1297	1417	1782
W02B12.2	rsp-2	2777.87	4270.06	1285.67	0.301089	-1.73174	2.85288e-05	0.00109495	3665.61	4389.48	4755.09	1160.59	1104.87	1591.54	3120	4386	5260	1163	1176	1651
B0205.7	kin-3	4972	4267.55	5676.45	1.33014	0.411582	0.32403	0.636016	3633.89	4508.57	4660.17	4262.17	5990.35	6776.83	3093	4505	5155	4271	6376	7030
C05C10.6	ufd-3	4040.77	4265.51	3816.02	0.894622	-0.16065	0.703923	0.902366	4389.34	4196.32	4210.88	3023.73	3958.18	4466.15	3736	4193	4658	3030	4213	4633
T02H6.11	T02H6.11	4987.05	4260.81	5713.29	1.34089	0.423196	0.302377	0.614255	4020.43	4247.36	4514.63	4431.81	5447.31	7260.75	3422	4244	4994	4441	5798	7532
F23A7.8	F23A7.8	4384.06	4259.73	4508.38	1.05837	0.0818466	0.83576	0.960736	4464.53	3762.98	4551.69	3495.75	4142.32	5887.07	3800	3760	5035	3503	4409	6107
R01H2.3	egg-2	2938.52	4241.63	1635.41	0.38556	-1.37497	0.000822178	0.0134909	3539.9	4704.73	4480.27	1061.8	1848.97	1995.45	3013	4701	4956	1064	1968	2070
C34D4.14	hecd-1	4156.26	4239.46	4073.06	0.96075	-0.0577676	0.857013	0.970578	3691.46	4257.37	4769.56	3919.88	4168.63	4130.69	3142	4254	5276	3928	4437	4285
M02B1.3	M02B1.3	2728.21	4236.77	1219.65	0.287874	-1.79649	1.64706e-05	0.000721952	4076.82	3956.13	4677.35	1079.76	1200.7	1378.5	3470	3953	5174	1082	1278	1430
F42G9.1	F42G9.1	3294.66	4234.28	2355.04	0.556184	-0.846366	0.0392351	0.175254	4334.12	4284.39	4084.32	2291.25	2361	2412.86	3689	4281	4518	2296	2513	2503
R12E2.10	egg-5	2627.68	4231.38	1023.99	0.241998	-2.04693	1.13203e-06	8.6896e-05	3993.4	4296.4	4404.34	1048.83	935.757	1087.38	3399	4293	4872	1051	996	1128
F46F3.4	ape-1	3094.2	4228.77	1959.63	0.463403	-1.10966	0.00619878	0.0537433	3517.58	4536.59	4632.15	1565.75	1878.09	2435.03	2994	4533	5124	1569	1999	2526
K05C4.1	pbs-5	6161.38	4222.4	8100.37	1.91843	0.939926	0.0191192	0.110205	4767.65	4144.28	3755.26	6891.72	8261.15	9148.24	4058	4141	4154	6906	8793	9490
Y19D10B.7	Y19D10B.7	4237.95	4206.45	4269.46	1.01498	0.0214511	0.93623	0.999568	4337.64	4319.42	3962.28	3267.23	5011.37	4529.78	3692	4316	4383	3274	5334	4699
B0464.7	baf-1	3770.36	4197.64	3343.08	0.796419	-0.328401	0.391381	0.700263	3460.01	4390.48	4742.44	3155.46	3161.47	3712.32	2945	4387	5246	3162	3365	3851
K08H10.1	lea-1	10191.9	4194.44	16189.3	3.85972	1.94849	4.65191e-06	0.000266191	2778.58	4821.82	4982.9	13072.9	16946	18549	2365	4818	5512	13100	18037	19242
R10E11.8	vha-1	3715.92	4189.36	3242.48	0.77398	-0.369632	0.361924	0.673366	4310.62	3947.13	4310.32	3305.15	3027.12	3395.16	3669	3944	4768	3312	3222	3522
F22D6.3	nars-1	4362.4	4176.53	4548.26	1.08901	0.123012	0.779613	0.937312	3705.56	4505.57	4318.46	4118.46	4285.13	5241.2	3154	4502	4777	4127	4561	5437
T09A5.11	ostb-1	2894.97	4168.69	1621.26	0.388913	-1.36248	0.00082866	0.0135268	3443.56	4363.46	4699.04	1509.87	1473.16	1880.74	2931	4360	5198	1513	1568	1951
T05E11.5	imp-2	4753.64	4168.3	5338.99	1.28086	0.357109	0.393119	0.701615	3730.23	4051.21	4723.45	4089.52	5623.94	6303.51	3175	4048	5225	4098	5986	6539
W08E3.3	tag-210	7461.9	4153.84	10770	2.59277	1.37449	0.000826039	0.0135171	4168.46	4259.37	4033.69	9124.09	11177.4	12008.4	3548	4256	4462	9143	11897	12457
C17G10.4	cdc-14	3580.54	4153.72	3007.35	0.724014	-0.46591	0.239095	0.542288	3611.57	4106.25	4743.34	2272.29	3148.31	3601.46	3074	4103	5247	2277	3351	3736
C18A3.5	tiar-1	3860.86	4150.04	3571.67	0.860635	-0.216526	0.578033	0.836517	3805.42	4240.36	4404.34	3427.9	3465.87	3821.25	3239	4237	4872	3435	3689	3964
Y54F10BM.2	iffb-1	4368.84	4138.09	4599.59	1.11152	0.15254	0.729974	0.913905	3596.3	4237.36	4580.62	3688.36	4510.61	5599.8	3061	4234	5067	3696	4801	5809
C54C6.1	rpl-37	4341.39	4137.35	4545.43	1.09863	0.135709	0.76253	0.92988	3824.22	4026.19	4561.63	4596.47	3903.68	5136.13	3255	4023	5046	4606	4155	5328
B0336.3	B0336.3	3987.93	4133.58	3842.29	0.929532	-0.105424	0.80184	0.946782	4155.54	4166.3	4078.89	3462.82	4170.51	3893.55	3537	4163	4512	3470	4439	4039
R107.7	gst-1	4360.35	4126.11	4594.59	1.11354	0.155156	0.734175	0.916433	3377.77	4302.41	4698.14	3628.48	4600.8	5554.5	2875	4299	5197	3636	4897	5762
F21F8.3	asp-5	4036.44	4114.4	3958.49	0.962108	-0.0557297	0.935564	0.999262	5531.32	3086.44	3725.43	5129.37	3029.94	3716.17	4708	3084	4121	5140	3225	3855
F01G4.1	swsn-4	3205.86	4092.49	2319.24	0.566707	-0.819324	0.0440644	0.18929	3722.01	4336.44	4219.02	1731.41	2532.93	2693.38	3168	4333	4667	1735	2696	2794
Y73F8A.34	tag-349	3020.91	4081.35	1960.46	0.480345	-1.05786	0.0101033	0.0732655	4006.33	4285.39	3952.33	1648.58	1890.3	2342.49	3410	4282	4372	1652	2012	2430
T13C2.6	T13C2.6	4010.74	4080.93	3940.54	0.965598	-0.0505047	0.876471	0.978028	3427.11	4204.33	4611.36	2627.55	4198.69	4995.38	2917	4201	5101	2633	4469	5182
C02F5.9	pbs-6	3720.02	4040.37	3399.66	0.841424	-0.249096	0.499286	0.785206	3140.44	4218.34	4762.33	3068.64	3155.83	3974.52	2673	4215	5268	3075	3359	4123
Y37E3.10	Y37E3.10	4953.58	4034.88	5872.28	1.45538	0.541394	0.185102	0.467463	3833.62	4190.32	4080.7	5192.24	5819.35	6605.24	3263	4187	4514	5203	6194	6852
F57F4.4	F57F4.4	3989.04	4028.43	3949.65	0.980444	-0.0284928	0.98676	1	6239.77	2909.3	2936.22	6679.16	2407.98	2761.82	5311	2907	3248	6693	2563	2865
C25B8.3	cpr-6	4270.55	4028	4513.09	1.12043	0.164053	0.686702	0.894202	3879.44	4045.2	4159.35	3589.56	4869.51	5080.21	3302	4042	4601	3597	5183	5270
T22D1.5	T22D1.5	2650.53	4024.46	1276.59	0.317207	-1.6565	6.81324e-05	0.00212725	4040.4	3935.12	4097.88	1385.13	1111.45	1333.19	3439	3932	4533	1388	1183	1383
F59C6.5	F59C6.5	5162.19	4024.39	6299.99	1.56545	0.646581	0.112399	0.344577	3913.51	4048.21	4111.44	5423.76	6600.09	6876.12	3331	4045	4548	5435	7025	7133
R13A5.12	lpd-7	4979.2	4023.61	5934.79	1.47499	0.560707	0.174793	0.45229	3797.2	3974.15	4299.47	5839.9	5276.32	6688.15	3232	3971	4756	5852	5616	6938
K11D12.2	pqn-51	3280.98	4021.37	2540.59	0.631772	-0.662523	0.102589	0.324843	3783.1	4013.18	4267.83	1880.1	2695.47	3046.2	3220	4010	4721	1884	2869	3160
M04B2.1	mep-1	3808.08	4020.84	3595.32	0.894171	-0.161377	0.665723	0.88411	3422.41	4015.18	4624.92	2732.34	3942.2	4111.41	2913	4012	5116	2738	4196	4265
F56D2.6	F56D2.6	3615.32	4020.3	3210.35	0.798536	-0.324571	0.405573	0.71281	3613.92	3925.11	4521.86	2882.03	3029	3720.03	3076	3922	5002	2888	3224	3859
C38C10.2	C38C10.2	2771.95	4018.33	1525.58	0.379654	-1.39724	0.000729868	0.0123639	3987.53	4067.22	4000.24	1519.85	1514.5	1542.38	3394	4064	4425	1523	1612	1600
Y25C1A.5	copb-1	4717.85	4005.84	5429.87	1.35549	0.438815	0.289099	0.599375	3523.45	4178.31	4315.74	3950.81	5634.27	6704.53	2999	4175	4774	3959	5997	6955
ZK177.6	fzy-1	3072.71	4005.77	2139.65	0.534141	-0.904707	0.028045	0.139834	4161.41	3964.14	3891.76	1915.03	2140.21	2363.7	3542	3961	4305	1919	2278	2452
Y105E8B.4	bath-40	2871.21	4002.34	1740.08	0.434766	-1.20169	0.00303148	0.0334057	3215.64	4065.22	4726.16	1200.51	1706.16	2313.57	2737	4062	5228	1203	1816	2400
C44B12.5	perm-4	4256.52	3991.66	4521.37	1.13271	0.179773	0.63962	0.871558	4526.8	3365.67	4082.51	4321.04	4908.03	4335.05	3853	3363	4516	4330	5224	4497
C32D5.9	lgg-1	3646.74	3983.54	3309.95	0.830907	-0.267241	0.546384	0.817834	4946.23	3291.61	3712.77	3260.24	3487.48	3182.12	4210	3289	4107	3267	3712	3301
C27F2.8	C27F2.8	3090.22	3980.5	2199.95	0.552681	-0.855481	0.0314463	0.15059	2930.14	4367.46	4643.9	1666.55	2198.46	2734.83	2494	4364	5137	1670	2340	2837
F49E8.3	pam-1	6334.74	3980.15	8689.34	2.18317	1.12642	0.00630753	0.0543567	3516.4	4258.37	4165.68	6760.99	9500.37	9806.64	2993	4255	4608	6775	10112	10173
M88.5	M88.5	4580.54	3979.73	5181.35	1.30194	0.38066	0.363643	0.675587	3551.65	3918.1	4469.43	4159.38	4996.34	6388.34	3023	3915	4944	4168	5318	6627
F20H11.2	let-765	3053.12	3976.36	2129.87	0.535633	-0.900684	0.0249802	0.130269	3451.79	3733.96	4743.34	1841.18	2318.72	2229.7	2938	3731	5247	1845	2468	2313
Y57G11C.9	Y57G11C.9	3465.78	3975.94	2955.63	0.743379	-0.427831	0.286092	0.596837	3706.73	4029.19	4191.89	2488.84	2874.92	3503.13	3155	4026	4637	2494	3060	3634
C36B1.12	imp-1	2400.75	3974.8	826.705	0.207987	-2.26544	9.62337e-08	1.27842e-05	3570.45	4038.2	4315.74	592.771	967.7	919.644	3039	4035	4774	594	1030	954
F26G5.9	tam-1	3174.14	3971	2377.28	0.598659	-0.740195	0.0671722	0.248477	3649.17	3845.05	4418.8	1766.34	2593.06	2772.43	3106	3842	4888	1770	2760	2876
C28H8.3	C28H8.3	4394.08	3969.22	4818.95	1.21408	0.279864	0.509604	0.792639	3463.54	4101.25	4342.86	4213.27	4912.72	5330.85	2948	4098	4804	4222	5229	5530
T10H9.4	snb-1	3237.82	3968.53	2507.11	0.631748	-0.66258	0.0983726	0.315081	3307.28	4209.33	4388.97	1658.56	2783.78	3078.98	2815	4206	4855	1662	2963	3194
T27E9.2	T27E9.2	4300.84	3960.99	4640.68	1.1716	0.228474	0.586163	0.840874	3793.68	3919.1	4170.2	4693.27	4162.05	5066.72	3229	3916	4613	4703	4430	5256
K02F2.1	dpf-3	2868.59	3959.37	1777.81	0.449014	-1.15517	0.00443426	0.04294	3159.24	4502.57	4216.3	1497.9	1819.84	2015.7	2689	4499	4664	1501	1937	2091
F23B12.5	dlat-1	4788.87	3946.12	5631.62	1.42713	0.513116	0.200649	0.488739	4348.22	3593.85	3896.28	5708.17	5307.32	5879.36	3701	3591	4310	5720	5649	6099
F57B9.10	rpn-6.1	4250.66	3938.73	4562.6	1.15839	0.212126	0.639655	0.871558	3021.78	3956.13	4838.26	2909.97	5016.07	5761.75	2572	3953	5352	2916	5339	5977
T19E10.1	ect-2	2757.94	3936.24	1579.63	0.401305	-1.31723	0.00116234	0.0171742	2999.46	4231.35	4577.91	1378.14	1506.04	1854.71	2553	4228	5064	1381	1603	1924
Y39G10AR.14	mcm-4	3786.17	3934.7	3637.65	0.924504	-0.113249	0.797709	0.945006	3999.28	3978.15	3826.67	2406.01	4007.03	4499.89	3404	3975	4233	2411	4265	4668
E01A2.2	E01A2.2	3843.69	3932.96	3754.42	0.954605	-0.0670247	0.901373	0.98439	4349.39	4080.23	3369.25	3392.97	3689.47	4180.81	3702	4077	3727	3400	3927	4337
C38D4.3	mel-28	4200.4	3915.51	4485.29	1.14552	0.196004	0.650934	0.877052	3347.22	4161.3	4238	3658.42	4423.24	5374.23	2849	4158	4688	3666	4708	5575
F26H9.6	rab-5	3720.06	3914.77	3525.36	0.900528	-0.151157	0.660054	0.88195	2635.25	4461.53	4647.52	2151.54	3580.49	4844.04	2243	4458	5141	2156	3811	5025
F54D5.14	smc-6	4548.54	3913.86	5183.22	1.32432	0.405255	0.324234	0.636123	3403.62	4312.42	4025.56	3566.61	5747.01	6236.03	2897	4309	4453	3574	6117	6469
Y49E10.15	snr-6	4443.74	3913.25	4974.23	1.27113	0.346107	0.421001	0.72705	3228.56	4028.19	4482.99	4320.05	4598.93	6003.71	2748	4025	4959	4329	4895	6228
Y43E12A.1	cyb-2.1	2649.36	3912.67	1386.05	0.354247	-1.49717	0.000377886	0.00761886	4773.52	3542.81	3421.68	1346.21	1295.59	1516.35	4063	3540	3785	1349	1379	1573
W05B2.1	col-94	3911.73	3910.1	3913.36	1.00083	0.00120329	0.949676	1	5625.31	2713.15	3391.85	5647.3	2649.43	3443.36	4788	2711	3752	5659	2820	3572
F02A9.2	far-1	3990.16	3903.17	4077.15	1.04457	0.0629141	0.898192	0.983574	3591.6	3813.02	4304.9	3827.07	3946.9	4457.48	3057	3810	4762	3835	4201	4624
K04G2.1	iftb-1	3927.07	3901.09	3953.05	1.01332	0.0190875	0.956664	1	4109.72	3765.98	3827.58	4134.43	3652.83	4071.88	3498	3763	4234	4143	3888	4224
F25H2.9	pas-5	5934.58	3900.84	7968.33	2.04272	1.03049	0.010879	0.0766152	4152.01	4087.24	3463.26	7272.93	8201.02	8431.03	3534	4084	3831	7288	8729	8746
F11E6.7	F11E6.7	3033.01	3889.21	2176.82	0.559706	-0.837258	0.0413454	0.181178	3935.84	3980.15	3751.64	2038.77	2128.94	2362.73	3350	3977	4150	2043	2266	2451
T06D8.6	cchl-1	3685.29	3866.67	3503.9	0.906182	-0.142127	0.713863	0.90504	3541.08	3932.11	4126.81	2652.5	3300.52	4558.7	3014	3929	4565	2658	3513	4729
ZK809.4	ent-1	2321.13	3862.14	780.126	0.201993	-2.30762	5.061e-08	7.64773e-06	3452.96	3739.96	4393.49	863.211	727.184	749.982	2939	3737	4860	865	774	778
R06C7.8	bub-1	5122.94	3856.98	6388.89	1.65645	0.728093	0.0753099	0.267022	3691.46	3834.04	4045.45	5207.21	6107.79	7851.68	3142	3831	4475	5218	6501	8145
T05G5.6	ech-6	4228.2	3854.13	4602.27	1.19411	0.255941	0.550055	0.81982	3307.28	4231.35	4023.75	4903.84	4827.23	4075.74	2815	4228	4451	4914	5138	4228
ZK520.4	cul-2	4167.88	3852.4	4483.37	1.16379	0.218826	0.598348	0.847489	3370.72	4129.27	4057.2	2769.26	4853.53	5827.3	2869	4126	4488	2775	5166	6045
F37A4.8	isw-1	3869.72	3844.66	3894.79	1.01304	0.0186895	0.983243	1	3225.04	4068.22	4240.71	2517.78	4440.15	4726.43	2745	4065	4691	2523	4726	4903
C09H10.6	nasp-1	2639.39	3841.97	1436.82	0.373981	-1.41896	0.000557671	0.0101022	3416.54	4313.42	3795.94	1610.66	1307.8	1392	2908	4310	4199	1614	1392	1444
Y116A8C.42	snr-1	4117.2	3839.04	4395.35	1.14491	0.195235	0.631222	0.866443	3860.64	3977.15	3679.32	4960.72	4121.65	4103.69	3286	3974	4070	4971	4387	4257
F54C9.1	iff-2	3093.9	3838.29	2349.51	0.612125	-0.708102	0.0770192	0.270634	3639.77	3601.85	4273.26	2632.54	2073.51	2342.49	3098	3599	4727	2638	2207	2430
F54D11.1	pmt-2	3684.05	3821.87	3546.23	0.927879	-0.107991	0.82026	0.954141	4599.64	3402.7	3463.26	4299.09	3314.61	3024.99	3915	3400	3831	4308	3528	3138
F29C4.2	F29C4.2	3918.82	3813.89	4023.76	1.05503	0.0772811	0.85351	0.968269	3845.37	3597.85	3998.44	3700.33	3565.46	4805.48	3273	3595	4423	3708	3795	4985
T24D1.3	T24D1.3	2277.69	3803.6	751.779	0.19765	-2.33898	3.35209e-08	5.55247e-06	3168.64	3929.11	4313.03	733.48	639.81	882.049	2697	3926	4771	735	681	915
T04H1.2	T04H1.2	2774.88	3803.09	1746.66	0.459274	-1.12257	0.0058385	0.051673	3308.45	3926.11	4174.72	1407.08	1847.09	1985.81	2816	3923	4618	1410	1966	2060
R07G3.3	npp-21	4829.14	3789.83	5868.44	1.54847	0.630843	0.128749	0.374008	3161.59	4089.24	4118.67	4551.57	6127.52	6926.25	2691	4086	4556	4561	6522	7185
M18.7	aly-3	3170.15	3787.53	2552.78	0.673995	-0.569189	0.165462	0.436644	3816	3869.06	3677.51	2182.48	2575.21	2900.64	3248	3866	4068	2187	2741	3009
F55B12.3	sel-10	2844.97	3781.47	1908.47	0.50469	-0.986531	0.0159481	0.0975359	3675.01	3652.89	4016.52	1553.78	2054.72	2116.92	3128	3650	4443	1557	2187	2196
F19B6.1	F19B6.1	3601.07	3773.73	3428.42	0.908496	-0.138447	0.748098	0.92359	3959.33	3706.94	3654.91	2897	3542.91	3845.35	3370	3704	4043	2903	3771	3989
C08B11.3	swsn-7	3407.53	3771.65	3043.4	0.806914	-0.309513	0.425373	0.730271	3132.22	3913.1	4269.64	2262.31	3313.67	3554.22	2666	3910	4723	2267	3527	3687
T09E8.1	noca-1	3028.83	3770.1	2287.55	0.606761	-0.7208	0.0709393	0.257012	3095.8	3905.09	4309.42	1674.53	2333.75	2854.37	2635	3902	4767	1678	2484	2961
Y116A8A.9	map-2	4120.19	3767.15	4473.23	1.18743	0.247841	0.55513	0.822408	3564.57	3658.9	4077.99	4216.26	4209.97	4993.46	3034	3656	4511	4225	4481	5180
R04F11.3	R04F11.3	3040.48	3763.65	2317.3	0.615706	-0.699686	0.0772611	0.270956	2699.87	4340.44	4250.66	1562.76	2535.75	2853.4	2298	4337	4702	1566	2699	2960
M01E11.4	pqn-52	3098.56	3756.24	2440.87	0.649818	-0.621893	0.121711	0.361728	3400.09	3777.99	4090.65	1889.08	2312.15	3121.39	2894	3775	4525	1893	2461	3238
T21E3.1	egg-4	2548.21	3749.96	1346.46	0.35906	-1.4777	0.000361463	0.00740623	3672.66	3868.06	3709.15	1314.28	1187.55	1537.56	3126	3865	4103	1317	1264	1595
F56C9.10	F56C9.10	2553.55	3746.73	1360.36	0.363078	-1.46165	0.000469317	0.00891928	4137.91	3518.79	3583.5	1308.29	1466.58	1306.2	3522	3516	3964	1311	1561	1355
F32H2.3	spd-2	3939.79	3730.38	4149.19	1.11227	0.153505	0.728645	0.913361	3139.27	3906.09	4145.79	2865.06	4163.93	5418.57	2672	3903	4586	2871	4432	5621
W02D3.5	lbp-6	3741.84	3728.81	3754.88	1.00699	0.0100517	0.97465	1	3948.76	3497.77	3739.89	3793.14	3493.12	3978.38	3361	3495	4137	3801	3718	4127
T27E9.7	abcf-2	3812.97	3724.21	3901.73	1.04767	0.0671801	0.837476	0.961365	4412.84	3239.57	3520.22	4010.69	3961.93	3732.56	3756	3237	3894	4019	4217	3872
F25D7.4	F25D7.4	2806.39	3722.83	1889.94	0.507663	-0.978056	0.0153048	0.095232	3151.02	3812.02	4205.46	1632.62	1848.97	2188.25	2682	3809	4652	1636	1968	2270
C53H9.2	C53H9.2	4281.93	3705.46	4858.4	1.31115	0.390829	0.354738	0.667323	3205.06	4004.17	3907.13	5032.57	4288.89	5253.73	2728	4001	4322	5043	4565	5450
R119.7	rnp-8	3057.88	3703.35	2412.41	0.651414	-0.618353	0.121985	0.362256	3284.95	3738.96	4086.13	1996.86	2252.02	2988.36	2796	3736	4520	2001	2397	3100
Y49E10.1	rpt-6	3354.94	3697.86	3012.03	0.814534	-0.295953	0.455974	0.7552	3402.44	3727.95	3963.18	2516.78	3076.91	3442.4	2896	3725	4384	2522	3275	3571
F20D12.4	czw-1	3281.53	3696.98	2866.09	0.775251	-0.367264	0.358206	0.670573	3341.35	3977.15	3772.43	2535.74	2923.77	3138.74	2844	3974	4173	2541	3112	3256
F52C9.8	pqe-1	2762.15	3696.63	1827.67	0.494416	-1.0162	0.0123381	0.0835426	3262.63	3751.97	4075.28	1491.91	1916.61	2074.5	2777	3749	4508	1495	2040	2152
F15E11.14	F15E11.14	4006.34	3690.72	4321.96	1.17103	0.227783	0.515112	0.796325	4804.07	3380.68	2887.41	3981.75	4783.07	4201.06	4089	3378	3194	3990	5091	4358
F10C5.2	F10C5.2	3106.16	3687.04	2525.29	0.684911	-0.546012	0.176599	0.454971	3467.06	3714.94	3879.11	1980.89	2442.74	3152.24	2951	3712	4291	1985	2600	3270
F35G2.1	F35G2.1	2585.69	3679.8	1491.58	0.405344	-1.30278	0.00136048	0.0191661	3006.51	3662.9	4369.98	1191.53	1447.79	1835.43	2559	3660	4834	1194	1541	1904
ZK973.1	ZK973.1	3855.03	3679.75	4030.31	1.09527	0.131285	0.729657	0.913672	3664.44	4037.2	3337.61	3152.47	4389.41	4549.06	3119	4034	3692	3159	4672	4719
ZK863.6	dpy-30	3404.71	3679.1	3130.32	0.85084	-0.23304	0.552835	0.82107	3343.7	3659.9	4033.69	2424.97	3211.26	3754.73	2846	3657	4462	2430	3418	3895
LLC1.3	dld-1	5246.23	3674.84	6817.61	1.85521	0.891583	0.0273363	0.137521	4012.2	3560.82	3451.51	6501.53	6494.87	7456.44	3415	3558	3818	6515	6913	7735
Y38F1A.10	max-2	2612.8	3668.1	1557.5	0.424607	-1.2358	0.00230913	0.0272184	2950.11	3658.9	4395.3	1148.62	1497.59	2026.3	2511	3656	4862	1151	1594	2102
R08D7.3	eif-3.D	4743.56	3663.52	5823.61	1.58962	0.668684	0.104485	0.3291	3316.68	3970.15	3703.73	5631.33	5595.75	6243.75	2823	3967	4097	5643	5956	6477
C30F8.2	vha-16	3880.67	3662.65	4098.7	1.11905	0.16228	0.660788	0.882299	4330.59	3124.48	3532.87	4041.62	4261.64	3992.84	3686	3122	3908	4050	4536	4142
B0261.7	B0261.7	2945.74	3662.49	2229	0.608602	-0.716429	0.0767615	0.270349	3368.37	3758.98	3860.12	1735.4	2125.18	2826.41	2867	3756	4270	1739	2262	2932
F41F3.4	col-139	3556.31	3661.29	3451.34	0.942658	-0.0851931	0.990743	1	8063.18	1447.15	1473.54	7100.28	1469.4	1784.34	6863	1446	1630	7115	1564	1851
W09B6.1	pod-2	3710.49	3660.19	3760.8	1.02749	0.0391217	0.924395	0.995298	3644.47	3608.86	3727.23	3504.74	3729.87	4047.78	3102	3606	4123	3512	3970	4199
C37A2.4	cye-1	2686.82	3656.78	1716.86	0.4695	-1.0908	0.0075445	0.0607887	3371.89	3395.69	4202.74	1161.59	1887.49	2101.49	2870	3393	4649	1164	2009	2180
C04C3.3	pdhb-1	4081.41	3652.55	4510.27	1.23483	0.304309	0.460227	0.758583	3584.55	3486.76	3886.34	4269.15	4380.02	4881.63	3051	3484	4299	4278	4662	5064
F54E7.3	par-3	2576.24	3644.03	1508.46	0.413953	-1.27246	0.00204741	0.0248137	3435.34	3708.94	3787.8	1101.72	1755.95	1667.7	2924	3706	4190	1104	1869	1730
C02B10.4	C02B10.4	2686.91	3632.37	1741.45	0.479425	-1.06062	0.00880755	0.0669867	3186.26	3501.77	4209.07	1486.92	1700.52	2036.91	2712	3499	4656	1490	1810	2113
Y71H2AM.23	tufm-1	4029.61	3627.25	4431.97	1.22185	0.289072	0.47983	0.772362	3550.48	3802.01	3529.26	4878.89	4349.95	4067.06	3022	3799	3904	4889	4630	4219
C47G2.5	saps-1	2961.53	3623.87	2299.2	0.63446	-0.656398	0.105184	0.330453	3476.46	3555.82	3839.33	2061.73	2348.79	2487.09	2959	3553	4247	2066	2500	2580
Y57E12AL.1	Y57E12AL.1	3134.35	3622.18	2646.53	0.730644	-0.452759	0.247132	0.551613	2920.74	3771.99	4173.81	1890.08	2572.39	3477.1	2486	3769	4617	1894	2738	3607
Y54G2A.23	Y54G2A.23	2692.8	3621.78	1763.83	0.487008	-1.03798	0.0101685	0.0734277	3122.82	3660.9	4081.61	1674.53	1587.78	2029.19	2658	3658	4515	1678	1690	2105
Y23H5A.7	cars-1	3520.43	3618.25	3422.61	0.94593	-0.0801939	0.82622	0.956407	3335.47	3783	3736.27	3592.55	3269.51	3405.77	2839	3780	4133	3600	3480	3533
ZK858.3	clec-91	2355.91	3615.01	1096.81	0.303404	-1.72069	4.33391e-05	0.00152564	3964.03	3604.86	3276.13	1051.82	1027.83	1210.77	3374	3602	3624	1054	1094	1256
F55D10.2	rpl-25.1	3363.17	3614.77	3111.57	0.860793	-0.216261	0.573011	0.834069	3588.07	3194.53	4061.72	3500.74	2260.47	3573.5	3054	3192	4493	3508	2406	3707
F22B5.7	zyg-9	3744.16	3612.61	3875.71	1.07283	0.101421	0.824735	0.955488	3073.48	3812.02	3952.33	2969.84	4155.47	4501.82	2616	3809	4372	2976	4423	4670
H06H21.6	ubxn-6	3319.84	3612.56	3027.12	0.837943	-0.255076	0.51974	0.799909	3172.17	4005.17	3660.34	2315.2	2926.59	3839.56	2700	4002	4049	2320	3115	3983
C05D2.5	xnd-1	2607.62	3610.99	1604.25	0.44427	-1.17049	0.00385864	0.0392245	2988.89	3710.94	4133.13	1438.02	1487.25	1887.49	2544	3708	4572	1441	1583	1958
F21F3.6	F21F3.6	3135.66	3602.48	2668.84	0.740834	-0.432778	0.255547	0.562641	2362.68	4117.26	4327.5	1719.44	2740.56	3546.51	2011	4114	4787	1723	2917	3679
Y53C12B.2	Y53C12B.2	3853.41	3588.62	4118.2	1.14757	0.198585	0.647271	0.875415	3192.14	3588.84	3984.88	3465.82	3706.39	5182.4	2717	3586	4408	3473	3945	5376
D1054.11	D1054.11	2836.72	3587.29	2086.15	0.581541	-0.782047	0.0490983	0.20281	2906.64	3685.92	4169.29	1878.11	1887.49	2492.87	2474	3683	4612	1882	2009	2586
C48D1.2	ced-3	3138.13	3584.23	2692.03	0.751076	-0.412969	0.298933	0.61069	3156.89	3564.82	4030.98	1815.24	2858.94	3401.91	2687	3562	4459	1819	3043	3529
C26E6.5	fsn-1	3302.55	3573.22	3031.89	0.848504	-0.237006	0.546147	0.817827	3084.05	3808.02	3827.58	2056.74	3186.83	3852.09	2625	3805	4234	2061	3392	3996
F15E11.1	F15E11.1	3836.16	3569.93	4102.39	1.14915	0.20057	0.553545	0.821289	4775.87	3187.53	2746.38	3732.26	4505.91	4068.99	4065	3185	3038	3740	4796	4221
C16A3.4	C16A3.4	3141.09	3560.62	2721.56	0.764348	-0.387699	0.311939	0.623588	2770.36	3782	4129.52	2329.17	2498.17	3337.32	2358	3779	4568	2334	2659	3462
F54E12.2	F54E12.2	4748.86	3556.57	5941.14	1.67047	0.740251	0.0664431	0.246532	3544.6	3839.04	3286.08	4743.17	6517.41	6562.83	3017	3836	3635	4753	6937	6808
B0240.4	npp-22	3154.71	3556.49	2752.93	0.774059	-0.369485	0.36427	0.675823	3526.98	3429.72	3712.77	2139.57	2781.9	3337.32	3002	3427	4107	2144	2961	3462
C41G7.2	klp-16	2596.08	3551.37	1640.79	0.462015	-1.11399	0.00736001	0.0598573	3991.05	3482.76	3180.31	1773.32	1455.31	1693.73	3397	3480	3518	1777	1549	1757
R12E2.2	R12E2.2	2898.09	3545.4	2250.79	0.634848	-0.655517	0.0948304	0.307935	2511.89	3907.1	4217.21	1481.93	2245.44	3024.99	2138	3904	4665	1485	2390	3138
Y108G3AL.1	cul-3	3334.16	3544.64	3123.67	0.881238	-0.182396	0.62816	0.864306	2990.06	3715.94	3927.92	2658.49	3282.66	3429.87	2545	3713	4345	2664	3494	3558
ZK721.2	unc-27	3727.99	3538.67	3917.3	1.107	0.146653	0.678369	0.891518	4302.4	3234.56	3079.06	4274.14	4066.22	3411.55	3662	3232	3406	4283	4328	3539
Y65B4BL.2	deps-1	2551.28	3534.88	1567.68	0.44349	-1.17303	0.00375599	0.0386808	2952.46	3474.75	4177.43	1436.02	1514.5	1752.53	2513	3472	4621	1439	1612	1818
Y46G5A.4	snrp-200	3520.75	3534.21	3507.3	0.992388	-0.0110243	0.974005	1	3400.09	3573.83	3628.7	3131.51	3608.68	3781.72	2894	3571	4014	3138	3841	3923
C46A5.9	hcf-1	3642.02	3532.38	3751.66	1.06208	0.0868885	0.834404	0.960049	3322.55	3645.89	3628.7	2875.04	3849.19	4530.74	2828	3643	4014	2881	4097	4700
F26E4.1	sur-6	2625.43	3531.88	1718.99	0.486705	-1.03888	0.0118041	0.0812549	3758.43	3077.44	3759.78	1499.89	1972.98	1684.09	3199	3075	4159	1503	2100	1747
T24D1.1	sqv-5	2531.47	3529.31	1533.62	0.434539	-1.20244	0.00344872	0.0363978	3205.06	3643.89	3738.99	1002.92	1725.89	1872.06	2728	3641	4136	1005	1837	1942
ZK742.1	xpo-1	3267.43	3524.11	3010.76	0.854332	-0.227131	0.561088	0.826058	3295.53	3369.67	3907.13	2735.33	3064.7	3232.25	2805	3367	4322	2741	3262	3353
F45H10.3	F45H10.3	3716.64	3520	3913.27	1.11173	0.1528	0.735056	0.916694	3162.77	3315.63	4081.61	3487.77	3577.67	4674.38	2692	3313	4515	3495	3808	4849
H21P03.1	mbf-1	3735.03	3519.64	3950.42	1.12239	0.166579	0.696985	0.898923	3350.75	3407.7	3800.46	3767.19	3550.43	4533.63	2852	3405	4204	3775	3779	4703
T14G10.6	tsp-12	4129.36	3519.45	4739.26	1.34659	0.429312	0.29589	0.607559	3151.02	3737.96	3669.38	3182.4	4861.05	6174.34	2682	3735	4059	3189	5174	6405
C24G6.8	C24G6.8	4233.43	3510.83	4956.02	1.41164	0.49737	0.22258	0.521052	3357.8	3631.88	3542.82	4025.66	4720.12	6122.28	2858	3629	3919	4034	5024	6351
M01E11.6	klp-15	2573.8	3509.14	1638.45	0.466909	-1.09879	0.00850173	0.0655479	4152.01	3256.58	3118.83	1760.35	1485.37	1669.63	3534	3254	3450	1764	1581	1732
B0379.3	mut-16	2407.61	3505.84	1309.38	0.373485	-1.42088	0.00049171	0.00923711	2798.56	3286.6	4432.36	988.95	1369.81	1569.37	2382	3284	4903	991	1458	1628
C26C6.1	pbrm-1	2855.5	3501.6	2209.41	0.630971	-0.664355	0.0964408	0.311437	2959.51	3565.82	3979.45	1656.57	2354.42	2617.23	2519	3563	4402	1660	2506	2715
F58B3.5	mars-1	4507.08	3500.92	5513.24	1.5748	0.655164	0.103258	0.326539	3696.16	3536.8	3269.8	5266.09	5633.33	5640.29	3146	3534	3617	5277	5996	5851
M01E5.3	M01E5.3	2659.03	3500.34	1817.71	0.519297	-0.945368	0.0200211	0.113696	3179.22	3507.78	3814.02	1449	1860.24	2143.91	2706	3505	4219	1452	1980	2224
C16A3.7	nfx-1	4183.19	3498.42	4867.96	1.39148	0.476616	0.248148	0.552673	2865.52	4177.31	3452.41	3604.53	5430.4	5568.96	2439	4174	3819	3612	5780	5777
Y56A3A.19	Y56A3A.19	3149.44	3495.04	2803.84	0.802233	-0.317907	0.403529	0.711238	2812.65	3609.86	4062.62	2488.84	2703.92	3218.75	2394	3607	4494	2494	2878	3339
W03F9.1	W03F9.1	3033.63	3488.67	2578.59	0.739135	-0.436091	0.26431	0.573584	2829.1	3671.91	3964.99	2056.74	2546.09	3132.96	2408	3669	4386	2061	2710	3250
C01G6.5	C01G6.5	2809.76	3485.21	2134.3	0.612389	-0.707479	0.0787794	0.274325	2847.9	3875.07	3732.66	1495.9	2541.39	2365.63	2424	3872	4129	1499	2705	2454
T28D9.10	snr-3	3566.88	3480.86	3652.91	1.04943	0.0695996	0.882914	0.979869	3270.86	3479.76	3691.98	3692.35	3152.07	4114.3	2784	3477	4084	3700	3355	4268
C14F11.1	got-2.2	2915.66	3477.47	2353.85	0.676885	-0.563017	0.159666	0.42661	3262.63	3384.68	3785.09	2336.16	2223.83	2501.55	2777	3382	4187	2341	2367	2595
Y47G6A.12	sep-1	2967.07	3477.11	2457.02	0.706628	-0.500977	0.214357	0.509724	3283.78	3528.8	3618.75	2093.66	2347.85	2929.56	2795	3526	4003	2098	2499	3039
B0336.6	abi-1	3050.63	3474.87	2626.4	0.755827	-0.403871	0.309237	0.621555	2943.07	3747.97	3733.56	1805.26	2744.32	3329.61	2505	3745	4130	1809	2921	3454
C06A1.5	rpb-6	2774.74	3474.17	2075.3	0.597352	-0.743346	0.0653489	0.244001	3290.83	3336.64	3795.03	1979.9	1864	2382.01	2801	3334	4198	1984	1984	2471
F23H12.4	sqt-3	1870.08	3472.92	267.235	0.0769483	-3.69997	0.0042823	0.0419069	527.519	4622.66	5268.57	310.357	233	258.349	449	4619	5828	311	248	268
ZK328.2	eftu-2	4679.17	3471.86	5886.48	1.69548	0.761695	0.0612902	0.23432	3465.89	3464.74	3484.96	5128.37	5840.02	6691.04	2950	3462	3855	5139	6216	6941
M03D4.1	zen-4	2837.47	3469.51	2205.43	0.635662	-0.653668	0.107058	0.334903	3186.26	3562.82	3659.43	1581.72	2344.09	2690.49	2712	3560	4048	1585	2495	2791
C44E4.6	acbp-1	4025.81	3467.59	4584.04	1.32197	0.402684	0.323293	0.635203	3477.63	3369.67	3555.47	4352.98	4283.25	5115.88	2960	3367	3933	4362	4559	5307
Y51H1A.3	Y51H1A.3	4231.07	3466.29	4995.84	1.44127	0.527337	0.192985	0.478011	3663.26	3204.54	3531.06	4949.74	4597.05	5440.75	3118	3202	3906	4960	4893	5644
M03C11.4	hat-1	2303.34	3464.69	1142	0.32961	-1.60117	0.000131452	0.00345908	3761.95	3293.61	3338.51	1050.82	1040.04	1335.12	3202	3291	3693	1053	1107	1385
K10B3.7	gpd-3	3803.53	3464.63	4142.44	1.19564	0.257778	0.530921	0.807332	3440.04	3236.56	3717.29	3862	4208.09	4357.22	2928	3234	4112	3870	4479	4520
K02F3.11	rnp-5	2358.78	3463.8	1253.76	0.361959	-1.4661	0.000327439	0.00686097	2716.31	3580.84	4094.26	1146.62	1098.29	1516.35	2312	3578	4529	1149	1169	1573
F33H1.4	F33H1.4	2668.13	3463.67	1872.59	0.540638	-0.887265	0.0316947	0.151365	3732.58	3350.65	3307.77	1894.07	1857.42	1866.28	3177	3348	3659	1898	1977	1936
B0393.3	B0393.3	2172.14	3462.6	881.67	0.254626	-1.97355	2.38941e-06	0.000152845	2966.56	3507.78	3913.46	792.358	819.257	1033.39	2525	3505	4329	794	872	1072
T21B10.3	T21B10.3	3948.66	3462.34	4434.98	1.28092	0.35718	0.403423	0.711211	2749.21	3671.91	3965.89	3124.52	4562.28	5618.12	2340	3669	4387	3131	4856	5828
F17C11.10	F17C11.10	3067.88	3457.43	2678.34	0.774661	-0.368364	0.369873	0.681617	3233.26	3824.03	3315.01	1892.08	3056.24	3086.69	2752	3821	3667	1896	3253	3202
T23D8.3	T23D8.3	3512.04	3451.21	3572.88	1.03525	0.0499844	0.928035	0.997262	2819.7	3813.02	3720.91	2570.67	3576.73	4571.23	2400	3810	4116	2576	3807	4742
F56A3.4	spd-5	4363.1	3446.8	5279.41	1.53168	0.615116	0.13047	0.377336	3139.27	3980.15	3220.99	4398.88	5747.95	5691.38	2672	3977	3563	4408	6118	5904
F09F7.3	rpc-2	3701.99	3445.39	3958.6	1.14896	0.200323	0.625375	0.862254	3336.65	3493.77	3505.75	3652.43	4012.67	4210.7	2840	3491	3878	3660	4271	4368
T10F2.4	prp-19	2903.13	3442.32	2363.94	0.686728	-0.54219	0.193994	0.47898	3874.74	3181.52	3270.71	2316.2	2552.66	2222.96	3298	3179	3618	2321	2717	2306
T22A3.3	lst-1	2214.86	3426.78	1002.93	0.292676	-1.77262	1.74149e-05	0.000748745	2578.85	3563.82	4137.65	870.196	906.632	1231.98	2195	3561	4577	872	965	1278
W08F4.8	cdc-37	3672.57	3424.09	3921.05	1.14514	0.195518	0.658038	0.88195	2846.73	3589.84	3835.71	3090.59	3828.52	4844.04	2423	3587	4243	3097	4075	5025
M7.2	klc-1	4123.91	3422.23	4825.58	1.41007	0.495766	0.227692	0.527961	3015.91	3726.95	3523.83	3483.78	5120.36	5872.61	2567	3724	3898	3491	5450	6092
Y73B6BL.9	hil-2	2440.81	3419.54	1462.09	0.427568	-1.22577	0.00215713	0.0257546	2327.43	3648.89	4282.3	1601.68	1198.82	1585.76	1981	3646	4737	1605	1276	1645
F22B5.2	eif-3.G	3784	3410.91	4157.09	1.21876	0.285419	0.499238	0.785206	3148.67	3339.65	3744.41	3989.73	3945.02	4536.53	2680	3337	4142	3998	4199	4706
F25B5.3	F25B5.3	2348.74	3409.87	1287.61	0.377612	-1.40502	0.000587544	0.0105064	2789.16	3743.97	3696.5	1386.13	1212.91	1263.79	2374	3741	4089	1389	1291	1311
T09F3.2	T09F3.2	2638.79	3407.9	1869.68	0.548631	-0.866092	0.0315479	0.150847	2844.38	3597.85	3781.47	1440.02	1895.94	2273.08	2421	3595	4183	1443	2018	2358
T03F1.9	hcp-4	3361.92	3407.82	3316.03	0.973066	-0.0393911	0.906215	0.986872	2880.8	3873.07	3469.59	2596.62	3437.68	3913.79	2452	3870	3838	2602	3659	4060
F47D12.9	F47D12.9	2958.25	3404.85	2511.64	0.737667	-0.438958	0.271191	0.580528	3007.68	3487.76	3719.1	1839.19	2608.09	3087.65	2560	3485	4114	1843	2776	3203
B0464.6	B0464.6	4626.18	3401.25	5851.11	1.72028	0.782645	0.091093	0.300008	2477.81	3741.96	3983.97	3357.04	6230.86	7965.43	2109	3739	4407	3364	6632	8263
F13B12.1	F13B12.1	3791.96	3389.11	4194.82	1.23773	0.307701	0.445744	0.745032	3393.04	3557.82	3216.47	4187.32	4003.27	4393.85	2888	3555	3558	4196	4261	4558
C27B7.1	spr-2	3248.06	3388.58	3107.55	0.917065	-0.124904	0.734675	0.916491	2592.95	4037.2	3535.58	1932	3303.33	4087.31	2207	4034	3911	1936	3516	4240
T28B11.1	T28B11.1	2166.96	3388.17	945.757	0.279135	-1.84096	9.65718e-06	0.000481005	2958.34	3293.61	3912.56	878.18	840.866	1118.23	2518	3291	4328	880	895	1160
C34B2.8	C34B2.8	3708.49	3387.3	4029.69	1.18965	0.250536	0.510526	0.792832	3899.41	3322.63	2939.84	4161.38	3779.67	4148.04	3319	3320	3252	4170	4023	4303
Y54G9A.6	bub-3	3284.33	3381.92	3186.74	0.942285	-0.0857639	0.797116	0.944884	2696.34	3490.77	3958.66	2201.44	3268.57	4090.2	2295	3488	4379	2206	3479	4243
F58D5.1	hrp-2	3493.57	3379.12	3608.02	1.06774	0.0945617	0.807609	0.949248	3287.3	3630.88	3219.18	3112.55	4159.23	3552.29	2798	3628	3561	3119	4427	3685
K08D9.3	apx-1	2309.49	3378.71	1240.27	0.367084	-1.44582	0.000460925	0.00879947	3086.4	3246.57	3803.17	793.356	1227.95	1699.51	2627	3244	4207	795	1307	1763
F55H2.6	clu-1	2762.85	3376.05	2149.64	0.636734	-0.651238	0.115321	0.350456	3734.93	3141.49	3251.72	2361.11	2274.57	1813.26	3179	3139	3597	2366	2421	1881
Y54F10AM.5	Y54F10AM.5	3740.19	3369.4	4110.98	1.22009	0.286992	0.482705	0.773665	3334.3	3254.58	3519.31	3623.49	3966.63	4742.82	2838	3252	3893	3631	4222	4920
F46F11.5	vha-10	3278.56	3360.89	3196.23	0.951006	-0.0724741	0.836477	0.961182	3129.87	3057.42	3895.38	2800.2	3253.54	3534.94	2664	3055	4309	2806	3463	3667
T01H8.1	rskn-1	3280.24	3355.68	3204.8	0.955037	-0.0663719	0.885024	0.980928	3349.57	3437.72	3279.75	2179.48	3602.1	3832.81	2851	3435	3628	2184	3834	3976
C30A5.3	C30A5.3	2229.97	3355.36	1104.58	0.329197	-1.60298	0.000105739	0.00292427	2981.84	3285.6	3798.65	931.07	1048.5	1334.16	2538	3283	4202	933	1116	1384
W01G7.5	lem-2	2079.51	3354.78	804.234	0.239728	-2.06053	8.1158e-07	6.65157e-05	2542.43	3501.77	4020.13	761.422	741.277	910.004	2164	3499	4447	763	789	944
Y66H1A.4	Y66H1A.4	3387.25	3348.94	3425.57	1.02288	0.0326379	0.924392	0.995298	3709.08	3259.58	3078.15	4282.13	2867.4	3127.18	3157	3257	3405	4291	3052	3244
C54G4.8	cyc-1	4425.86	3344.9	5506.81	1.64633	0.719252	0.0769186	0.270604	3436.51	3148.49	3449.7	4950.74	5517.77	6051.91	2925	3146	3816	4961	5873	6278
F02E8.1	asb-2	3408.96	3338.21	3479.71	1.04239	0.0598931	0.845023	0.964355	4144.96	2822.24	3047.42	3871.98	3201.87	3365.28	3528	2820	3371	3880	3408	3491
F11C7.5	osm-11	3861.48	3332.3	4390.66	1.31761	0.397921	0.327893	0.639847	3565.75	2879.28	3551.86	4449.78	3847.31	4874.88	3035	2877	3929	4459	4095	5057
F41E6.13	atg-18	2387.57	3330.67	1444.48	0.433691	-1.20526	0.00316379	0.0342184	2889.02	3329.64	3773.34	993.94	1433.7	1905.8	2459	3327	4174	996	1526	1977
D1022.7	aka-1	2842.77	3328.16	2357.38	0.708313	-0.497542	0.221125	0.519126	3122.82	3451.73	3409.93	1753.37	2573.33	2745.44	2658	3449	3772	1757	2739	2848
F36H9.3	dhs-13	2775.09	3323.6	2226.58	0.66993	-0.577918	0.147068	0.405443	2913.69	3378.68	3678.42	1934.99	2146.79	2597.95	2480	3376	4069	1939	2285	2695
Y119D3B.21	Y119D3B.21	3905.16	3318.57	4491.75	1.35352	0.436715	0.27431	0.583789	3557.53	3127.48	3270.71	3938.84	4453.3	5083.11	3028	3125	3618	3947	4740	5273
C56G7.1	mlc-4	3468.38	3314	3622.77	1.09317	0.128518	0.796056	0.944273	2496.61	3467.75	3977.64	2536.74	3744.91	4586.65	2125	3465	4400	2542	3986	4758
ZK809.3	ZK809.3	3841.49	3311.67	4371.32	1.31997	0.400509	0.331929	0.643968	3071.13	3502.77	3361.11	4123.45	4094.41	4896.09	2614	3500	3718	4132	4358	5079
Y67D8C.10	mca-3	2756.03	3311.09	2200.97	0.664728	-0.589163	0.145562	0.402843	3242.66	3122.47	3568.13	1972.91	2184.37	2445.64	2760	3120	3947	1977	2325	2537
C30B5.1	szy-4	2742.67	3307.02	2178.33	0.658698	-0.60231	0.140667	0.394569	3180.39	3415.71	3324.95	1604.67	2276.44	2653.86	2707	3413	3678	1608	2423	2753
Y17G7B.7	tpi-1	5044.63	3304.26	6785.01	2.05342	1.03803	0.00874817	0.0666963	4462.18	2714.15	2736.44	6468.59	7430.62	6455.82	3798	2712	3027	6482	7909	6697
C08B6.7	hpo-22	2626.07	3303.55	1948.59	0.589848	-0.761586	0.0627759	0.238292	3160.42	3327.64	3422.58	1293.32	2090.42	2462.02	2690	3325	3786	1296	2225	2554
F53A9.10	tnt-2	3429.7	3301.21	3558.19	1.07784	0.108148	0.761645	0.929724	4092.09	2510.99	3300.54	4019.67	3460.23	3194.65	3483	2509	3651	4028	3683	3314
F43C1.2	mpk-1	2629.05	3298.78	1959.33	0.593955	-0.751575	0.0659901	0.24578	3313.15	3049.42	3533.78	1500.89	1975.8	2401.29	2820	3047	3909	1504	2103	2491
F15E6.1	set-9	2261.42	3298.03	1224.8	0.371374	-1.42905	0.00042309	0.0083326	2348.58	3446.73	4098.78	1190.53	1159.36	1324.52	1999	3444	4534	1193	1234	1374
F40F12.5	cyld-1	2279.5	3294.66	1264.33	0.383752	-1.38176	0.000785964	0.0130192	2924.27	3362.66	3597.06	1051.82	1384.84	1356.33	2489	3360	3979	1054	1474	1407
T21C9.13	T21C9.13	2022.11	3286.25	757.96	0.230646	-2.11625	4.75409e-07	4.453e-05	2645.82	3363.66	3849.28	649.654	780.737	843.489	2252	3361	4258	651	831	875
T21H3.1	T21H3.1	3437.85	3284.24	3591.45	1.09354	0.129009	0.724726	0.911115	4003.98	2774.2	3074.54	4290.11	2942.56	3541.69	3408	2772	3401	4299	3132	3674
F32D1.7	F32D1.7	1928.9	3271.09	586.712	0.179363	-2.47904	6.92504e-09	1.81621e-06	2735.11	3390.69	3687.46	389.193	586.257	784.686	2328	3388	4079	390	624	814
T02E1.3	gla-3	2052.44	3257.61	847.268	0.260089	-1.94292	3.70273e-06	0.000218225	3081.7	3118.47	3572.65	790.362	855.898	895.544	2623	3116	3952	792	911	929
T07C4.5	ttr-15	3383.11	3250.69	3515.53	1.08147	0.113	0.814216	0.951824	2829.1	3253.58	3669.38	3663.41	3429.23	3453.97	2408	3251	4059	3671	3650	3583
F23C8.4	ubxn-1	2131.78	3250.2	1013.36	0.311784	-1.68138	4.38566e-05	0.00153703	2489.56	3365.67	3895.38	914.105	910.39	1215.59	2119	3363	4309	916	969	1261
F32E10.6	cec-5	2721.63	3242.77	2200.5	0.678585	-0.559398	0.17235	0.448132	3057.03	3707.94	2963.35	1958.94	2406.1	2236.45	2602	3705	3278	1963	2561	2320
T20B12.8	hmg-4	2171.4	3241.79	1101.01	0.339629	-1.55797	0.000341225	0.00705586	4295.35	3202.54	2227.48	1414.07	1054.14	834.813	3656	3200	2464	1417	1122	866
Y57G11C.12	nuo-3	3223.7	3241.36	3206.05	0.989107	-0.0158011	0.963565	1	3116.95	3399.69	3207.43	3136.5	3005.51	3476.14	2653	3397	3548	3143	3199	3606
H19N07.2	math-33	3236.11	3239.68	3232.54	0.997794	-0.00318593	0.970321	1	2876.1	3183.52	3659.43	2628.55	3288.3	3780.76	2448	3181	4048	2634	3500	3922
T06D8.8	rpn-9	3942.72	3238.29	4647.15	1.43506	0.521113	0.193339	0.478511	3362.5	3401.69	2950.69	4498.68	4753.94	4688.84	2862	3399	3264	4508	5060	4864
M01A10.3	ostd-1	2410.36	3237.93	1582.79	0.48883	-1.0326	0.0094885	0.0705386	2186.44	3501.77	4025.56	1222.47	1493.83	2032.09	1861	3499	4453	1225	1590	2108
T23G11.2	gna-2	3073.06	3236.53	2909.6	0.898989	-0.153625	0.709602	0.904153	3048.8	3449.73	3211.04	1907.05	3086.31	3735.45	2595	3447	3552	1911	3285	3875
F25D1.1	ppm-1	3009.59	3235.05	2784.14	0.860617	-0.216557	0.60555	0.852002	3108.72	3466.75	3129.68	1865.13	3381.31	3105.97	2646	3464	3462	1869	3599	3222
C29H12.2	C29H12.2	3146.01	3222.09	3069.93	0.952778	-0.0697877	0.837414	0.961365	2632.9	3357.66	3675.71	1782.31	3220.66	4206.84	2241	3355	4066	1786	3428	4364
B0205.3	rpn-10	3826.98	3219.58	4434.38	1.37731	0.461857	0.254734	0.561335	3041.75	3445.73	3171.27	3273.22	4640.26	5389.65	2589	3443	3508	3280	4939	5591
ZK945.2	pas-7	3742.74	3219.54	4265.95	1.32502	0.406009	0.304522	0.616714	3470.58	3431.72	2756.33	4604.46	4090.65	4102.73	2954	3429	3049	4614	4354	4256
B0457.1	lat-1	2433.69	3218.33	1649.05	0.512392	-0.96468	0.0173024	0.103055	2899.59	3175.52	3579.88	1507.87	1637.57	1801.69	2468	3173	3960	1511	1743	1869
W05B2.6	col-92	3263.8	3215.72	3311.87	1.0299	0.0425033	0.882337	0.979711	4813.47	2233.77	2599.93	4973.69	2209.74	2752.18	4097	2232	2876	4984	2352	2855
C47E12.4	pyp-1	3791.73	3214.78	4368.69	1.35894	0.442483	0.279586	0.589202	3155.72	3230.56	3258.05	4301.09	4073.74	4731.25	2686	3228	3604	4310	4336	4908
M01E5.5	top-1	3188.16	3210.05	3166.28	0.986367	-0.0198038	0.971207	1	3235.61	3276.6	3117.93	2873.05	3577.67	3048.13	2754	3274	3449	2879	3808	3162
F18A1.5	rpa-1	3525.02	3200.05	3849.98	1.2031	0.266757	0.508084	0.791157	2975.96	3538.8	3085.39	2866.06	4318.95	4364.94	2533	3536	3413	2872	4597	4528
Y102A5A.1	cand-1	4645.57	3199.31	6091.83	1.90411	0.929116	0.0259138	0.13303	2464.89	3406.7	3726.33	3840.04	6634.85	7800.59	2098	3404	4122	3848	7062	8092
W03F8.4	W03F8.4	2465.1	3199.08	1731.12	0.541131	-0.885951	0.0268492	0.135899	2617.62	3166.51	3813.11	1361.18	1578.38	2253.8	2228	3164	4218	1364	1680	2338
C27H6.2	ruvb-1	2805.77	3197.84	2413.69	0.754786	-0.405861	0.303576	0.615601	2823.23	3273.59	3496.71	2319.19	2452.13	2469.74	2403	3271	3868	2324	2610	2562
F21D5.1	F21D5.1	3219	3194.98	3243.02	1.01504	0.0215313	0.938771	1	3367.2	3112.47	3105.27	2637.53	3647.2	3444.33	2866	3110	3435	2643	3882	3573
D2045.1	atx-2	2632.91	3191.32	2074.5	0.650046	-0.621386	0.118416	0.356358	2748.04	3147.49	3678.42	1686.5	2017.14	2519.86	2339	3145	4069	1690	2147	2614
Y39A1A.12	orc-1	1908.84	3190.8	626.886	0.196467	-2.34764	3.82914e-08	6.0864e-06	2889.02	3589.84	3093.52	631.691	605.987	642.98	2459	3587	3422	633	645	667
F57B1.3	col-159	2940.69	3189.87	2691.52	0.843771	-0.245076	0.799768	0.945683	5547.77	1784.41	2237.43	4486.7	1595.3	1992.56	4722	1783	2475	4496	1698	2067
F13D12.7	gpb-1	2371.45	3189.15	1553.76	0.487201	-1.03741	0.00934101	0.069829	2239.31	3367.67	3960.47	1231.45	1555.84	1873.99	1906	3365	4381	1234	1656	1944
T04A8.8	T04A8.8	2136.79	3186.63	1086.94	0.341095	-1.55175	0.000181544	0.00440861	2973.61	3221.55	3364.73	1041.84	1114.26	1104.73	2531	3219	3722	1044	1186	1146
F28H1.2	cpn-3	3644.88	3182.94	4106.82	1.29026	0.367661	0.370892	0.682926	3215.64	2857.26	3475.92	3942.83	4011.73	4365.9	2737	2855	3845	3951	4270	4529
K12H4.5	K12H4.5	3401.1	3168.13	3634.07	1.14707	0.197954	0.630487	0.865812	3129.87	3088.45	3286.08	3382.99	3474.33	4044.89	2664	3086	3635	3390	3698	4196
C27H6.4	rmd-2	4625.26	3163.61	6086.91	1.92404	0.944137	0.020301	0.114622	3084.05	3328.64	3078.15	4317.05	6713.77	7229.91	2625	3326	3405	4326	7146	7500
ZK858.4	mel-26	2674.18	3162.63	2185.73	0.69111	-0.533012	0.201798	0.490137	3457.66	2968.35	3061.88	1780.31	2430.52	2346.35	2943	2966	3387	1784	2587	2434
R10E11.1	cbp-1	2367.25	3160.54	1573.96	0.498003	-1.00577	0.01302	0.0865214	2724.54	3239.57	3517.5	1400.1	1596.24	1725.54	2319	3237	3891	1403	1699	1790
T05H4.14	gad-1	2730.04	3159.77	2300.31	0.727997	-0.457995	0.23431	0.537166	2152.37	3663.9	3663.05	1513.86	2283.02	3104.04	1832	3661	4052	1517	2430	3220
K03B4.7	cpg-8	1855.57	3158.22	552.915	0.175072	-2.51398	3.60071e-09	1.0302e-06	2280.43	3375.67	3818.54	506.949	487.608	664.187	1941	3373	4224	508	519	689
F46F2.3	F46F2.3	3739.33	3157.97	4320.68	1.36818	0.452261	0.269698	0.579487	3143.97	3029.4	3300.54	4191.31	3982.6	4788.13	2676	3027	3651	4200	4239	4967
ZK180.4	sar-1	2508.7	3156.61	1860.79	0.589489	-0.762464	0.0573955	0.22495	2679.89	3233.56	3556.38	1484.92	1868.69	2228.74	2281	3231	3934	1488	1989	2312
R09B3.5	mag-1	3442.71	3155.47	3729.95	1.18206	0.2413	0.561374	0.826184	2945.41	3163.51	3357.49	3039.7	3789.06	4361.08	2507	3161	3714	3046	4033	4524
T19E7.2	skn-1	2190.08	3152.27	1227.9	0.389528	-1.3602	0.000915913	0.0142984	2833.8	3096.45	3526.54	1168.58	1218.55	1296.56	2412	3094	3901	1171	1297	1345
R10D12.13	R10D12.13	3559.24	3150.46	3968.03	1.25951	0.33286	0.440215	0.741514	2503.66	3322.63	3625.08	2906.98	3840.74	5156.37	2131	3320	4010	2913	4088	5349
C36B1.11	C36B1.11	2383.77	3139.96	1627.59	0.518345	-0.948014	0.0182728	0.107092	2281.61	3591.85	3546.43	970.988	1631.94	2279.83	1942	3589	3923	973	1737	2365
F32E10.4	ima-3	2390.33	3139.21	1641.45	0.522886	-0.935432	0.0188229	0.109179	2389.7	3226.56	3801.36	1607.67	1644.15	1672.52	2034	3224	4205	1611	1750	1735
T03F1.3	pgk-1	2501.58	3137.9	1865.26	0.59443	-0.750422	0.0598798	0.230948	2739.81	3108.46	3565.42	2028.8	1730.59	1836.4	2332	3106	3944	2033	1842	1905
T01B7.6	trcs-2	1938.4	3133.03	743.758	0.237392	-2.07466	7.69677e-07	6.44236e-05	2612.92	3026.4	3759.78	573.811	652.023	1005.44	2224	3024	4159	575	694	1043
Y74C10AR.1	eif-3.I	3899.04	3125.65	4672.44	1.49487	0.58002	0.152369	0.413853	3296.7	3027.4	3052.84	5183.26	4438.27	4395.78	2806	3025	3377	5194	4724	4560
K09H9.6	lpd-6	3797.85	3125.15	4470.55	1.43051	0.516525	0.205263	0.495555	3000.63	3306.62	3068.21	4198.3	4494.64	4718.72	2554	3304	3394	4207	4784	4895
C02F5.1	knl-1	3906.91	3122.4	4691.41	1.5025	0.587368	0.164436	0.435398	2247.54	3520.79	3598.86	2921.94	5110.02	6042.27	1913	3518	3981	2928	5439	6268
T20G5.11	rde-4	2837.78	3121.88	2553.68	0.817995	-0.289835	0.446808	0.74623	2493.09	3274.59	3597.96	1884.1	2376.97	3399.98	2122	3272	3980	1888	2530	3527
D2096.2	praf-3	2521.89	3120.99	1922.79	0.616083	-0.698803	0.0757457	0.268091	2265.16	3229.56	3868.26	1220.47	1931.64	2616.26	1928	3227	4279	1223	2056	2714
T12D8.6	mlc-5	3827.22	3120.12	4534.33	1.45326	0.539288	0.204621	0.494687	2271.04	3384.68	3704.63	2915.96	4875.14	5811.88	1933	3382	4098	2922	5189	6029
F55H2.2	vha-14	3146.41	3116.27	3176.56	1.01935	0.0276444	0.940942	1	3221.51	2906.3	3220.99	2810.18	3237.57	3481.92	2742	2904	3563	2816	3446	3612
T05H10.5	ufd-2	3185.76	3115.34	3256.18	1.04521	0.0637896	0.866382	0.974245	3065.25	3287.6	2993.18	2640.53	3504.39	3623.63	2609	3285	3311	2646	3730	3759
F46A9.5	skr-1	3502.03	3110.1	3893.96	1.25204	0.324276	0.447235	0.746784	2524.81	3403.7	3401.79	3134.5	4008.91	4538.45	2149	3401	3763	3141	4267	4708
D1054.10	D1054.10	2755.61	3109.96	2401.26	0.772117	-0.373108	0.351096	0.663485	2729.24	3519.79	3080.87	2087.67	2434.28	2681.81	2323	3517	3408	2092	2591	2782
F44F4.2	egg-3	2559.37	3106.91	2011.83	0.647533	-0.626974	0.122381	0.36288	2766.83	3288.61	3265.28	1198.52	2159.01	2677.96	2355	3286	3612	1201	2298	2778
T11G6.8	T11G6.8	2679.86	3102.58	2257.14	0.727505	-0.458971	0.253089	0.559198	2885.5	3114.47	3307.77	1898.07	2205.04	2668.32	2456	3112	3659	1902	2347	2768
F20B6.2	vha-12	2982.5	3101.01	2863.99	0.923567	-0.114712	0.779644	0.937312	3140.44	3009.38	3153.19	2707.39	2908.74	2975.83	2673	3007	3488	2713	3096	3087
C38D4.4	C38D4.4	2510.93	3094.38	1927.47	0.622896	-0.682938	0.0857894	0.289572	2548.31	3252.58	3482.25	1722.43	1788.84	2271.15	2169	3250	3852	1726	1904	2356
K10B2.1	lin-23	3676.05	3094.11	4257.99	1.37616	0.460651	0.262541	0.571759	2803.25	3122.47	3356.59	2614.58	4406.32	5753.08	2386	3120	3713	2620	4690	5968
B0511.10	eif-3.E	3477.59	3094.09	3861.09	1.24789	0.31949	0.430461	0.733565	3179.22	3048.41	3054.65	4117.47	3712.02	3753.77	2706	3046	3379	4126	3951	3894
T23H2.5	rab-10	2322.87	3092.86	1552.87	0.502083	-0.994003	0.0147886	0.0935343	2829.1	3106.46	3343.03	1317.27	1695.82	1645.53	2408	3104	3698	1320	1805	1707
Y54G2A.31	ubc-13	3166.58	3092.73	3240.42	1.04775	0.0672989	0.877098	0.978241	3065.25	2913.31	3299.64	3021.74	2967.93	3731.6	2609	2911	3650	3028	3159	3871
K08E3.4	K08E3.4	2295.44	3087.47	1503.42	0.486942	-1.03818	0.0103295	0.0742893	2568.28	3177.52	3516.6	1109.7	1421.49	1979.07	2186	3175	3890	1112	1513	2053
C10C6.1	kin-4	2647.8	3084.14	2211.47	0.717045	-0.479864	0.223776	0.521758	2582.38	3031.4	3638.64	1518.85	2344.09	2771.46	2198	3029	4025	1522	2495	2875
T01G9.4	npp-2	3855.32	3083.34	4627.29	1.50074	0.585673	0.146178	0.40398	3071.13	3187.53	2991.37	3340.08	4825.35	5716.45	2614	3185	3309	3347	5136	5930
C48A7.2	pitr-1	2844.26	3080.59	2607.93	0.84657	-0.240299	0.539132	0.812234	2775.06	3041.41	3425.29	1955.95	2588.36	3279.49	2362	3039	3789	1960	2755	3402
F10G8.3	rae-1	2549.1	3078.65	2019.54	0.655982	-0.608271	0.133141	0.381831	2857.3	3028.4	3350.26	1440.02	2177.8	2440.82	2432	3026	3706	1443	2318	2532
Y23H5A.3	Y23H5A.3	3266.33	3076.76	3455.91	1.12323	0.167651	0.706684	0.903292	2683.42	3066.43	3480.44	2939.91	3282.66	4145.15	2284	3064	3850	2946	3494	4300
R12E2.3	rpn-8	4434.15	3075.61	5792.7	1.88343	0.913363	0.0268065	0.135776	2597.65	3384.68	3244.49	4098.51	6599.15	6680.43	2211	3382	3589	4107	7024	6930
C35A5.8	C35A5.8	2921.48	3075.12	2767.84	0.900076	-0.151881	0.718514	0.907791	3259.11	2970.35	2995.89	2799.2	2740.56	2763.75	2774	2968	3314	2805	2917	2867
T10C6.5	T10C6.5	2914.75	3065.58	2763.93	0.9016	-0.14944	0.724915	0.911196	3085.23	3210.54	2900.97	2291.25	2860.82	3139.71	2626	3208	3209	2296	3045	3257
ZK353.8	ubxn-4	2867.17	3065.54	2668.8	0.870581	-0.19995	0.620121	0.860852	2904.29	3154.5	3137.82	1999.86	2593.06	3413.48	2472	3152	3471	2004	2760	3541
Y39E4B.1	abce-1	3530.43	3064.92	3995.94	1.30377	0.382685	0.341706	0.654972	3172.17	3076.44	2946.17	4078.55	3931.87	3977.41	2700	3074	3259	4087	4185	4126
C06A1.4	C06A1.4	1910.03	3064.51	755.542	0.246546	-2.02007	1.22811e-06	9.24669e-05	2419.07	3017.39	3757.07	931.07	612.564	722.991	2059	3015	4156	933	652	750
R05F9.6	R05F9.6	3241.53	3062.03	3421.04	1.11724	0.159945	0.686727	0.894202	3127.52	3102.46	2956.11	3331.1	3516.6	3415.41	2662	3100	3270	3338	3743	3543
R74.3	xbp-1	2874.71	3058.52	2690.91	0.879809	-0.184738	0.639015	0.871213	2959.51	3057.42	3158.61	2976.83	2691.71	2404.18	2519	3055	3494	2983	2865	2494
R11E3.8	dpf-5	3133.81	3056.77	3210.85	1.05041	0.0709462	0.867694	0.974245	2933.67	3130.48	3106.18	2941.9	3086.31	3604.35	2497	3128	3436	2948	3285	3739
F29G9.2	F29G9.2	2049.99	3056.34	1043.64	0.341467	-1.55018	0.000189974	0.00453631	2863.17	3107.46	3198.39	882.172	1082.32	1166.42	2437	3105	3538	884	1152	1210
D2023.2	pyc-1	3335.33	3056.06	3614.59	1.18276	0.242159	0.574434	0.834802	2617.62	3291.61	3258.96	3457.83	3483.72	3902.22	2228	3289	3605	3465	3708	4048
W03F9.10	W03F9.10	3737.18	3055.81	4418.55	1.44595	0.532019	0.179678	0.459144	3279.08	3202.54	2685.81	3867.98	4612.08	4775.59	2791	3200	2971	3876	4909	4954
R03D7.1	metr-1	2615.45	3054.28	2176.62	0.712647	-0.488741	0.221375	0.51947	2773.88	2985.36	3403.6	1749.37	2217.25	2563.24	2361	2983	3765	1753	2360	2659
C43E11.3	met-1	2196.99	3053.1	1340.87	0.439183	-1.1871	0.00350762	0.0367483	2316.86	3374.67	3467.78	834.271	1500.41	1687.94	1972	3372	3836	836	1597	1751
R13H8.1	daf-16	2337.66	3049.98	1625.33	0.532897	-0.908071	0.0238715	0.126784	2567.1	2896.29	3686.55	1278.35	1738.1	1859.53	2185	2894	4078	1281	1850	1929
C29E4.8	let-754	2567.73	3048.68	2086.78	0.684486	-0.546908	0.175148	0.452641	3089.92	2843.25	3212.85	2437.95	1880.91	1941.47	2630	2841	3554	2443	2002	2014
F53F10.2	F53F10.2	3180.47	3048.05	3312.89	1.08689	0.120203	0.746011	0.92246	3287.3	3110.46	2746.38	3272.22	3423.59	3242.85	2798	3108	3038	3279	3644	3364
K09H11.3	rga-3	2667.43	3046.62	2288.24	0.751076	-0.412969	0.300426	0.612053	2785.63	2953.34	3400.89	1786.3	2362.88	2715.55	2371	2951	3762	1790	2515	2817
M01H9.3	M01H9.3	2255.45	3046.56	1464.35	0.480658	-1.05692	0.00945129	0.0704526	2736.29	3078.44	3324.95	1258.39	1414.91	1719.75	2329	3076	3678	1261	1506	1784
Y41C4A.16	col-95	3297.69	3040.89	3554.5	1.1689	0.225151	0.799534	0.94562	1144.33	3771.99	4206.36	1189.53	4408.2	5065.75	974	3769	4653	1192	4692	5255
Y47D3A.29	Y47D3A.29	3943	3039.58	4846.41	1.59443	0.673045	0.0966336	0.31154	3078.18	3000.38	3040.19	3984.74	5078.08	5476.41	2620	2998	3363	3993	5405	5681
K11D9.1	klp-7	2387.65	3039.58	1735.72	0.57104	-0.808336	0.0429474	0.185571	2493.09	3170.51	3455.13	1570.74	1544.56	2091.85	2122	3168	3822	1574	1644	2170
ZK829.7	ZK829.7	2389.86	3032.35	1747.37	0.576244	-0.795248	0.0506201	0.206872	2829.1	3145.49	3122.45	1621.64	1860.24	1760.24	2408	3143	3454	1625	1980	1826
C37A2.2	pqn-20	1817.37	3029.9	604.837	0.199623	-2.32465	4.44e-08	6.84979e-06	2564.75	2961.35	3563.61	515.931	625.717	672.863	2183	2959	3942	517	666	698
D1007.7	nrd-1	2308.26	3024.65	1591.87	0.526297	-0.92605	0.0232033	0.12457	2847.9	2927.32	3298.73	1283.34	1712.74	1779.52	2424	2925	3649	1286	1823	1846
F18E2.3	scc-3	2521.96	3021.46	2022.46	0.669365	-0.579136	0.13979	0.393513	2388.52	2951.34	3724.52	1488.91	2053.78	2524.68	2033	2949	4120	1492	2186	2619
F21G4.2	mrp-4	2638.76	3020.75	2256.76	0.747088	-0.420651	0.299654	0.611065	2807.95	3032.4	3221.89	1392.11	2438.98	2939.2	2390	3030	3564	1395	2596	3049
F44A2.1	tag-153	2901.56	3019.26	2783.85	0.922029	-0.117116	0.754578	0.926935	2675.19	3022.39	3360.21	2141.56	2961.35	3248.64	2277	3020	3717	2146	3152	3370
C08C3.4	cyk-7	2096.09	3016.61	1175.57	0.389698	-1.35957	0.000836912	0.013605	2457.84	2897.3	3694.69	1048.83	1056.95	1420.92	2092	2895	4087	1051	1125	1474
C01G6.3	C01G6.3	1743.32	3015.41	471.234	0.156275	-2.67784	5.26674e-10	2.07194e-07	2154.72	3311.62	3579.88	201.582	540.221	671.899	1834	3309	3960	202	575	697
F45H10.2	F45H10.2	4245.95	3014.45	5477.45	1.81706	0.861609	0.0381384	0.172011	2571.8	3063.43	3408.12	4237.22	5265.98	6929.14	2189	3061	3770	4246	5605	7188
ZK370.4	ZK370.4	4373.52	3014.22	5732.82	1.90193	0.927462	0.0243625	0.128346	2699.87	3115.47	3227.32	4102.5	5876.67	7219.3	2298	3113	3570	4111	6255	7489
T09E8.2	him-17	3121.82	3008.8	3234.84	1.07513	0.104507	0.813115	0.95154	2684.59	3161.5	3180.31	2693.42	3255.42	3755.7	2285	3159	3518	2699	3465	3896
C34C12.8	C34C12.8	2179.73	3006.92	1352.54	0.44981	-1.15261	0.00407911	0.0407459	2123	3170.51	3727.23	1105.71	1288.07	1663.84	1807	3168	4123	1108	1371	1726
F23H11.3	sucl-2	3239.36	3004.57	3474.16	1.15629	0.209508	0.558137	0.823829	3859.47	2781.2	2373.03	4027.65	3155.83	3239	3285	2779	2625	4036	3359	3360
F44G4.2	F44G4.2	3812.36	3001.37	4623.34	1.54041	0.623311	0.121598	0.361645	3114.6	3018.39	2871.14	3888.94	4628.05	5353.02	2651	3016	3176	3897	4926	5553
Y102E9.2	Y102E9.2	2513.16	3001.3	2025.02	0.674712	-0.567656	0.146916	0.405235	2134.75	3323.63	3545.53	1260.39	2127.06	2687.6	1817	3321	3922	1263	2264	2788
K04F10.4	bli-4	2897.82	2999.23	2796.41	0.932377	-0.101014	0.814766	0.952057	3040.58	3025.4	2931.7	2189.46	2835.46	3364.32	2588	3023	3243	2194	3018	3490
C12C8.3	lin-41	1923.85	2997.81	849.891	0.283504	-1.81856	1.31471e-05	0.000608477	2685.77	2939.33	3368.34	790.362	886.902	872.409	2286	2937	3726	792	944	905
C38D4.6	pal-1	2226.29	2996.04	1456.55	0.486159	-1.0405	0.0123291	0.0835172	3219.16	2893.29	2875.66	1171.57	1570.87	1627.21	2740	2891	3181	1174	1672	1688
F52E4.1	pccb-1	3746.16	2995.03	4497.29	1.50159	0.586487	0.14184	0.396359	3317.85	2748.18	2919.05	3985.74	4838.5	4667.63	2824	2746	3229	3994	5150	4842
T15H9.7	dnj-20	3116.05	2994.62	3237.48	1.0811	0.1125	0.786215	0.940542	2941.89	2837.25	3204.72	2730.34	3370.04	3612.06	2504	2835	3545	2736	3587	3747
Y57E12AL.6	Y57E12AL.6	3291.02	2983.94	3598.09	1.20582	0.270011	0.548928	0.818917	2214.64	3099.46	3637.74	2569.67	3447.08	4777.52	1885	3097	4024	2575	3669	4956
Y54G11A.3	Y54G11A.3	2137.49	2983.72	1291.26	0.432768	-1.20834	0.00287646	0.0321477	2491.91	2992.37	3466.88	1328.25	1161.24	1384.29	2121	2990	3835	1331	1236	1436
Y71F9AL.17	Y71F9AL.17	3968.17	2983	4953.33	1.66052	0.731635	0.0737021	0.263466	2837.33	3165.51	2946.17	4796.06	5147.6	4916.34	2415	3163	3259	4806	5479	5100
C18F3.2	sax-7	2465.01	2982.06	1947.96	0.653226	-0.614347	0.133296	0.382075	2991.24	2928.32	3026.63	1706.46	1999.29	2138.12	2546	2926	3348	1710	2128	2218
K10C3.2	ensa-1	2006.82	2982.06	1031.58	0.345929	-1.53145	0.000204596	0.00479095	2583.55	2909.3	3453.32	818.304	1018.43	1258	2199	2907	3820	820	1084	1305
K08B4.1	lag-1	2094.48	2981.33	1207.62	0.405062	-1.30379	0.00159928	0.0213999	2937.19	2726.16	3280.65	956.019	1314.38	1352.47	2500	2724	3629	958	1399	1403
Y39G10AR.13	icp-1	2326.49	2979.18	1673.81	0.561836	-0.83178	0.0406315	0.178897	2674.02	3202.54	3060.98	1409.08	1654.49	1957.86	2276	3200	3386	1412	1761	2031
F10E7.5	F10E7.5	2687.08	2968.62	2405.53	0.810318	-0.30344	0.440751	0.741837	2749.21	3004.38	3152.28	2430.96	2168.4	2617.23	2340	3002	3487	2436	2308	2715
C12D8.10	akt-1	2752.21	2968.55	2535.87	0.854245	-0.227279	0.550217	0.81992	2392.05	3124.48	3389.13	1827.21	2873.98	2906.42	2036	3122	3749	1831	3059	3015
T08B2.9	fars-1	3339.65	2961.18	3718.13	1.25562	0.328404	0.409714	0.716999	3093.45	2962.35	2827.74	3527.69	3863.28	3763.41	2633	2960	3128	3535	4112	3904
F36D4.5	F36D4.5	2386.02	2957.74	1814.3	0.613408	-0.705081	0.0775681	0.271607	2506.01	2975.36	3391.85	1507.87	1812.32	2122.7	2133	2973	3752	1511	1929	2202
K05C4.7	K05C4.7	2818.35	2956.29	2680.4	0.906678	-0.141338	0.699418	0.899849	2483.69	3058.42	3326.76	2049.75	2469.04	3522.41	2114	3056	3680	2054	2628	3654
B0035.6	B0035.6	2054.97	2954.9	1155.04	0.39089	-1.35517	0.000884886	0.0140227	2380.3	2953.34	3531.06	975.977	1068.23	1420.92	2026	2951	3906	978	1137	1474
F26E4.11	hrdl-1	1951.56	2950.7	952.425	0.322779	-1.63138	8.48664e-05	0.00245941	2776.23	2767.19	3308.68	893.149	906.632	1057.49	2363	2765	3660	895	965	1097
E01A2.4	let-504	4343.69	2950.06	5737.32	1.94481	0.959633	0.0186853	0.10878	2790.33	3330.64	2729.21	4996.64	6267.5	5947.8	2375	3328	3019	5007	6671	6170
C01G8.9	let-526	2754.57	2947.7	2561.43	0.86896	-0.202639	0.621288	0.861567	2840.85	2903.3	3098.95	1713.45	2964.17	3006.68	2418	2901	3428	1717	3155	3119
H17B01.4	H17B01.4	2664.32	2946.24	2382.4	0.808626	-0.306456	0.432002	0.735191	2489.56	3106.46	3242.68	1858.15	2381.67	2907.39	2119	3104	3587	1862	2535	3016
F42A8.2	sdhb-1	3176.22	2944.55	3407.89	1.15736	0.210832	0.633265	0.867462	2471.94	2965.35	3396.37	2647.51	3286.42	4289.74	2104	2963	3757	2653	3498	4450
F53F10.5	npp-11	2816.7	2943.53	2689.87	0.913827	-0.130008	0.736391	0.916771	2652.87	3044.41	3133.3	2054.74	2717.08	3297.8	2258	3042	3466	2059	2892	3421
T03F6.5	lis-1	2765.25	2941.53	2588.97	0.880145	-0.184187	0.606603	0.852658	2285.13	2868.27	3671.19	1897.07	2585.54	3284.31	1945	2866	4061	1901	2752	3407
C29A12.3	lig-1	2800	2939.53	2660.47	0.905066	-0.143905	0.726883	0.912335	2618.8	3347.65	2852.15	1640.6	3156.77	3184.05	2229	3345	3155	1644	3360	3303
T20F5.2	pbs-4	4273.15	2937.59	5608.71	1.90929	0.933035	0.0214908	0.118645	3072.3	2935.33	2805.14	4906.83	5715.07	6204.22	2615	2933	3103	4917	6083	6436
EEED8.3	EEED8.3	1799.36	2934.94	663.791	0.226169	-2.14453	5.3306e-07	4.79328e-05	3351.92	2663.11	2789.78	614.726	663.297	713.351	2853	2661	3086	616	706	740
ZK20.5	rpn-12	2901.79	2932.61	2870.96	0.978978	-0.0306515	0.917473	0.993761	2561.23	3036.41	3200.2	2348.13	2820.42	3444.33	2180	3034	3540	2353	3002	3573
C18G1.4	pgl-3	3732.15	2932.23	4532.07	1.5456	0.628169	0.125981	0.368551	2682.24	3091.45	3023.01	3748.23	4741.73	5106.24	2283	3089	3344	3756	5047	5297
C54G10.2	rfc-1	4394.35	2931.58	5857.12	1.99794	0.998514	0.0153365	0.0952387	2390.87	3522.79	2881.08	3794.14	6553.12	7224.12	2035	3520	3187	3802	6975	7494
F10C2.4	F10C2.4	2275.92	2930.3	1621.53	0.553365	-0.853697	0.0341828	0.159331	2455.49	3123.47	3211.95	1342.22	1630.06	1892.31	2090	3121	3553	1345	1735	1963
ZC155.1	nex-1	4086.99	2927.34	5246.65	1.79229	0.841807	0.0443693	0.190167	2403.8	3014.39	3363.82	4904.83	4963.46	5871.65	2046	3012	3721	4915	5283	6091
C37C3.9	C37C3.9	1740.22	2927.01	553.429	0.189077	-2.40296	1.8058e-08	3.73896e-06	2497.79	3107.46	3175.79	530.9	533.644	595.744	2126	3105	3513	532	568	618
F56C9.3	F56C9.3	2476.54	2924.58	2028.49	0.693601	-0.527823	0.182002	0.462903	2365.03	3021.39	3387.33	1273.36	2039.69	2772.43	2013	3019	3747	1276	2171	2876
T09A5.10	lin-5	2895.68	2922.34	2869.01	0.981752	-0.0265696	0.932892	0.998574	2570.63	3209.54	2986.85	2477.86	2918.13	3211.04	2188	3207	3304	2483	3106	3331
Y54E2A.3	tac-1	2998.15	2921.9	3074.4	1.05219	0.073397	0.901609	0.984438	2267.51	3030.4	3467.78	2357.11	2976.38	3889.69	1930	3028	3836	2362	3168	4035
F10E7.8	farl-11	2345.17	2921.31	1769.03	0.60556	-0.723657	0.0712111	0.257723	2484.86	3017.39	3261.67	1537.81	1921.31	1847.96	2115	3015	3608	1541	2045	1917
Y53C12B.3	nos-3	2177	2919.79	1434.2	0.491201	-1.02561	0.0115208	0.0796883	2614.1	3017.39	3127.87	1537.81	1366.05	1398.75	2225	3015	3460	1541	1454	1451
F32A11.1	F32A11.1	2518.36	2916.45	2120.28	0.727006	-0.45996	0.26279	0.571903	3025.31	2840.25	2883.79	2049.75	2104.51	2206.57	2575	2838	3190	2054	2240	2289
C44B12.1	perm-2	3262.05	2915.52	3608.59	1.23772	0.307685	0.438114	0.740671	3210.94	2537.01	2998.6	3303.15	3750.54	3772.08	2733	2535	3317	3310	3992	3913
Y92C3B.2	uaf-1	2256.56	2909.6	1603.52	0.551115	-0.859576	0.0315824	0.150966	2226.39	3167.51	3334.89	1313.28	1667.64	1829.65	1895	3165	3689	1316	1775	1898
H37A05.1	lpin-1	2949.24	2906.33	2992.15	1.02953	0.041983	0.920194	0.994487	2818.53	2832.24	3068.21	2459.9	3331.52	3185.01	2399	2830	3394	2465	3546	3304
C18E9.6	tomm-40	2710.66	2906.32	2514.99	0.86535	-0.208644	0.65985	0.88195	3825.4	2478.96	2414.61	3041.7	2609.03	1894.24	3256	2477	2671	3048	2777	1965
F53F4.11	F53F4.11	2803.76	2905.9	2701.62	0.929701	-0.105161	0.786995	0.941046	2800.91	2870.27	3046.51	2505.81	2582.73	3016.32	2384	2868	3370	2511	2749	3129
F52C9.7	mog-3	3179.05	2903.63	3454.47	1.18971	0.250609	0.548717	0.818835	2558.88	3124.48	3027.53	2546.72	3489.36	4327.34	2178	3122	3349	2552	3714	4489
F49C12.9	F49C12.9	2086.51	2902.09	1270.94	0.437939	-1.1912	0.00372529	0.0384444	2712.79	2831.24	3162.23	951.029	1232.64	1629.14	2309	2829	3498	953	1312	1690
F57B10.14	F57B10.14	3406.01	2900.67	3911.35	1.34843	0.431283	0.302599	0.614255	2560.06	2908.3	3233.64	3154.46	3844.49	4735.11	2179	2906	3577	3161	4092	4912
T12D8.2	drr-2	2191.5	2897.19	1485.82	0.512847	-0.963399	0.0180974	0.106301	2735.11	2953.34	3003.12	1531.83	1409.27	1516.35	2328	2951	3322	1535	1500	1573
F45F2.11	F45F2.11	2275.68	2896.13	1655.24	0.571533	-0.807091	0.0472456	0.197818	2772.71	2868.27	3047.42	1520.85	1570.87	1873.99	2360	2866	3371	1524	1672	1944
Y55D9A.1	efa-6	1983.19	2894.59	1071.79	0.370272	-1.43334	0.000517795	0.0095634	2612.92	2930.32	3140.53	885.165	1101.11	1229.08	2224	2928	3474	887	1172	1275
F25B3.6	F25B3.6	1832.77	2894.54	771.004	0.266365	-1.90852	0.000257205	0.00566067	4090.92	2461.95	2130.75	1044.83	719.668	548.509	3482	2460	2357	1047	766	569
Y42H9B.2	rig-4	2474.17	2888.77	2059.58	0.712962	-0.488104	0.230469	0.53169	2802.08	2878.28	2985.95	1698.48	2159.94	2320.32	2385	2876	3303	1702	2299	2407
W03G9.4	app-1	2494.36	2888.62	2100.09	0.727022	-0.459928	0.279243	0.588794	3368.37	2664.11	2633.38	1815.24	2087.6	2397.44	2867	2662	2913	1819	2222	2487
T08G11.1	T08G11.1	4799.67	2882.74	6716.61	2.32994	1.22029	0.00345826	0.0364317	2103.03	3413.7	3131.49	5142.34	8137.14	6870.34	1790	3411	3464	5153	8661	7127
R06C1.4	R06C1.4	2580.72	2877.01	2284.42	0.794026	-0.332741	0.37967	0.689576	2327.43	2953.34	3350.26	2317.2	1941.98	2594.09	1981	2951	3706	2322	2067	2691
C25D7.8	otub-1	2706.93	2873.3	2540.56	0.884195	-0.177564	0.626789	0.863144	2332.13	2939.33	3348.45	2129.59	2506.63	2985.47	1985	2937	3704	2134	2668	3097
F08D12.1	F08D12.1	2511.1	2872.72	2149.48	0.748239	-0.418428	0.279067	0.588754	2275.74	2887.29	3455.13	1711.45	2185.31	2551.67	1937	2885	3822	1715	2326	2647
F54D8.3	alh-1	3878.04	2868.92	4887.16	1.70349	0.76849	0.0577152	0.225753	3035.88	2864.27	2706.61	5163.3	4921.18	4577.01	2584	2862	2994	5174	5238	4748
H14A12.2	fum-1	4427.76	2868.79	5986.73	2.08685	1.06133	0.00968009	0.0713136	2815	2807.22	2984.14	4871.9	6135.03	6953.24	2396	2805	3301	4882	6530	7213
C47B2.5	eif-6	2395.49	2868.23	1922.74	0.670357	-0.577	0.151775	0.412991	2797.38	2729.16	3078.15	1995.86	1692.07	2080.28	2381	2727	3405	2000	1801	2158
K04G2.2	aho-3	2184.51	2856.56	1512.45	0.529466	-0.91739	0.0279264	0.139463	3233.26	2590.05	2746.38	1278.35	1674.22	1584.8	2752	2588	3038	1281	1782	1644
T12D8.1	set-16	1978.16	2851.84	1104.48	0.387286	-1.36853	0.00080426	0.0132383	2094.8	3138.49	3322.24	729.488	1203.52	1380.43	1783	3136	3675	731	1281	1432
F12F6.1	F12F6.1	2716.87	2850.52	2583.23	0.906231	-0.142049	0.729288	0.913499	2768.01	2885.29	2898.26	1941.98	2676.68	3131.03	2356	2883	3206	1946	2849	3248
C12D8.1	C12D8.1	2531.19	2850.21	2212.18	0.776145	-0.365601	0.389389	0.697918	3134.57	2899.3	2516.76	2075.7	2323.42	2237.41	2668	2897	2784	2080	2473	2321
T19A5.1	T19A5.1	2157.55	2847.35	1467.75	0.515478	-0.956018	0.0186774	0.108774	2523.63	2986.37	3032.05	1247.41	1416.79	1739.03	2148	2984	3354	1250	1508	1804
K04G7.4	nuo-4	3971.06	2845.18	5096.94	1.79143	0.841111	0.0367303	0.167679	3088.75	2871.27	2575.52	4614.44	5061.17	5615.23	2629	2869	2849	4624	5387	5825
F44E2.8	F44E2.8	3553.86	2843.98	4263.73	1.49921	0.584204	0.155005	0.418955	2658.75	2868.27	3004.93	3432.89	4222.18	5136.13	2263	2866	3324	3440	4494	5328
Y24D9A.8	Y24D9A.8	3279.47	2839.68	3719.26	1.30974	0.389285	0.340257	0.654137	2800.91	2751.18	2966.96	3102.57	3585.19	4470.01	2384	2749	3282	3109	3816	4637
C25A1.4	C25A1.4	2350.25	2838.88	1861.62	0.655761	-0.608759	0.131619	0.379287	2645.82	2862.27	3008.55	1747.38	1929.76	1907.73	2252	2860	3328	1751	2054	1979
Y110A7A.8	prp-31	2359.54	2838.53	1880.56	0.662512	-0.593982	0.140492	0.394289	2528.33	3131.48	2855.77	1781.31	1865.88	1994.49	2152	3129	3159	1785	1986	2069
E01G4.4	pqn-27	2053.66	2834.76	1272.55	0.448909	-1.1555	0.00439039	0.0426991	2251.06	2993.37	3259.86	1021.88	1287.14	1508.64	1916	2991	3606	1024	1370	1565
Y116A8C.35	uaf-2	2511.75	2834.65	2188.85	0.772175	-0.373	0.340329	0.654137	2490.74	3063.43	2949.78	2526.76	1898.76	2141.02	2120	3061	3263	2532	2021	2221
D1081.8	D1081.8	2782.15	2834.34	2729.97	0.963178	-0.0541249	0.931181	0.998134	3198.01	2891.29	2413.71	2511.79	2803.51	2874.61	2722	2889	2670	2517	2984	2982
H02I12.5	H02I12.5	1642.31	2831.93	452.689	0.159852	-2.64519	9.88065e-10	3.30813e-07	2755.08	2788.21	2952.5	463.04	389.899	505.129	2345	2786	3266	464	415	524
C36E8.1	C36E8.1	3450.71	2831.21	4070.21	1.43762	0.523686	0.200968	0.489087	2766.83	2887.29	2839.5	4368.95	4121.65	3720.03	2355	2885	3141	4378	4387	3859
F07A5.7	unc-15	2858.93	2830.86	2887	1.01983	0.0283336	0.944121	1	2893.72	2630.08	2968.77	2691.42	2975.44	2994.15	2463	2628	3284	2697	3167	3106
T08B2.7	T08B2.7	4872.77	2830.78	6914.77	2.44271	1.28848	0.00171214	0.0222847	2834.98	2917.31	2740.05	6415.7	7517.06	6811.54	2413	2915	3031	6429	8001	7066
C15H11.4	dhs-22	1994.52	2824.23	1164.8	0.412432	-1.27777	0.00199931	0.0243917	2685.77	3004.38	2782.54	999.928	1159.36	1335.12	2286	3002	3078	1002	1234	1385
ZC434.5	ears-1	4594.89	2820.06	6369.72	2.25871	1.1755	0.00398652	0.0401613	2928.97	2884.28	2646.94	5515.57	6461.04	7132.54	2493	2882	2928	5527	6877	7399
T14G10.5	T14G10.5	2858.43	2817.71	2899.15	1.0289	0.0411073	0.929897	0.997889	2548.31	3064.43	2840.4	2606.6	3093.82	2997.04	2169	3062	3142	2612	3293	3109
Y38E10A.6	ceh-100	3126.34	2816.47	3436.21	1.22004	0.286929	0.512669	0.794459	2224.04	2864.27	3361.11	2404.02	3481.84	4422.77	1893	2862	3718	2409	3706	4588
F09G2.2	F09G2.2	2427.62	2813.37	2041.87	0.725776	-0.462405	0.245396	0.549843	2537.73	2777.2	3125.16	1672.53	1908.15	2544.93	2160	2775	3457	1676	2031	2640
C31H1.8	C31H1.8	1981.29	2810.88	1151.7	0.409729	-1.28726	0.00167899	0.0219898	2453.14	2752.18	3227.32	867.203	1163.12	1424.77	2088	2750	3570	869	1238	1478
F55C5.8	F55C5.8	2909.63	2808.96	3010.3	1.07168	0.0998685	0.785043	0.9395	3052.33	2629.08	2745.48	2569.67	3345.61	3115.61	2598	2627	3037	2575	3561	3232
K03H1.2	mog-1	3354.72	2807.58	3901.86	1.38976	0.474837	0.264374	0.573584	2063.08	3308.62	3051.03	3132.51	3983.54	4589.54	1756	3306	3375	3139	4240	4761
W04E12.8	clec-50	2949.96	2807.52	3092.39	1.10147	0.139426	0.696107	0.898306	3507.01	2425.92	2489.64	3608.52	2537.63	3131.03	2985	2424	2754	3616	2701	3248
K08F9.2	aipl-1	2697.97	2807.37	2588.58	0.922065	-0.11706	0.810331	0.950105	3260.28	2682.12	2479.7	2305.22	2498.17	2962.33	2775	2680	2743	2310	2659	3073
Y87G2A.5	vars-2	3314.57	2806.8	3822.34	1.36181	0.445528	0.271736	0.581035	2810.3	2849.26	2760.85	3619.5	3860.47	3987.05	2392	2847	3054	3627	4109	4136
R148.3	R148.3	2055.87	2805.24	1306.51	0.465739	-1.10241	0.00678009	0.0570238	2561.23	2824.24	3030.24	1418.06	1187.55	1313.91	2180	2822	3352	1421	1264	1363
F41F3.3	F41F3.3	1706.88	2804.34	609.429	0.217317	-2.20213	0.0154505	0.0956072	767.194	3595.85	4049.97	958.014	341.044	529.229	653	3593	4480	960	363	549
T19B10.4	pqn-70	2272.95	2801.78	1744.11	0.622501	-0.683851	0.0921317	0.302038	2413.2	3219.55	2772.6	1360.18	1968.28	1903.88	2054	3217	3067	1363	2095	1975
T22E5.5	mup-2	2651.59	2800.61	2502.57	0.89358	-0.162332	0.708826	0.903692	3310.8	2398.9	2692.14	3081.61	2240.74	2185.36	2818	2397	2978	3088	2385	2267
Y48A6B.3	Y48A6B.3	2537.51	2800.05	2274.97	0.812475	-0.299604	0.441534	0.742259	2696.34	2631.08	3072.73	2683.44	1769.11	2372.37	2295	2629	3399	2689	1883	2461
F30F8.3	gras-1	1969.82	2797.03	1142.6	0.408505	-1.29158	0.00157757	0.0212772	2251.06	3019.39	3120.64	862.213	1131.18	1434.41	1916	3017	3452	864	1204	1488
Y37E11AL.3	Y37E11AL.3	2059.14	2797	1321.29	0.472396	-1.08193	0.0073585	0.0598573	2252.24	2875.28	3263.48	1153.61	1211.97	1598.29	1917	2873	3610	1156	1290	1658
R107.5	R107.5	1866.6	2796.85	936.36	0.334791	-1.57867	0.000160713	0.00401216	2916.04	2877.28	2597.22	1033.86	868.112	907.112	2482	2875	2873	1036	924	941
B0464.1	dars-1	4377.59	2795.51	5959.67	2.13187	1.09212	0.00695594	0.057884	3158.07	2726.16	2502.3	5623.35	5976.25	6279.41	2688	2724	2768	5635	6361	6514
Y38C9A.2	cgp-1	2209.89	2793.83	1625.95	0.58198	-0.780957	0.0537139	0.214744	2478.99	2825.24	3077.25	1177.56	1682.67	2017.63	2110	2823	3404	1180	1791	2093
C14B1.9	C14B1.9	3350.88	2792.06	3909.71	1.4003	0.485732	0.225747	0.525497	2789.16	2900.3	2686.72	2681.44	4119.77	4927.9	2374	2898	2972	2687	4385	5112
F21H12.6	tpp-2	4336.34	2790.88	5881.79	2.1075	1.07554	0.00689729	0.057581	3734.93	2403.9	2233.81	6252.04	5478.31	5915.03	3179	2402	2471	6265	5831	6136
C47E12.1	sars-1	2689.47	2789.8	2589.15	0.928079	-0.107681	0.786629	0.94075	2675.19	3008.38	2685.81	2771.26	2559.24	2436.96	2277	3006	2971	2777	2724	2528
Y113G7B.23	swsn-1	2453.92	2782.33	2125.52	0.763936	-0.388476	0.316572	0.628589	2229.92	2707.14	3409.93	1414.07	2409.86	2552.64	1898	2705	3772	1417	2565	2648
E04A4.5	E04A4.5	2653.18	2782.32	2524.04	0.90717	-0.140555	0.745759	0.922294	3078.18	2573.04	2695.76	2420.98	2236.05	2915.1	2620	2571	2982	2426	2380	3024
F28B12.3	vrk-1	2446.87	2782.31	2111.43	0.758876	-0.398063	0.297369	0.608994	1858.65	3105.46	3382.81	1175.56	2463.41	2695.31	1582	3103	3742	1178	2622	2796
C17E4.9	nkb-1	2813.45	2780.15	2846.75	1.02395	0.0341511	0.967177	1	2245.19	2902.3	3192.96	2115.62	3011.14	3413.48	1911	2900	3532	2120	3205	3541
Y110A2AR.1	Y110A2AR.1	1738.59	2779.82	697.354	0.250863	-1.99503	2.23588e-06	0.000145991	2558.88	2817.23	2963.35	543.873	665.176	883.013	2178	2815	3278	545	708	916
T24H10.1	T24H10.1	2497.39	2778.02	2216.76	0.797967	-0.325599	0.401944	0.709319	2253.41	2947.33	3133.3	1588.71	2306.51	2755.08	1918	2945	3466	1592	2455	2858
Y71G12B.15	ubc-3	2345.9	2775.27	1916.53	0.690576	-0.534129	0.176451	0.454665	2214.64	2786.21	3324.95	1049.82	2022.78	2676.99	1885	2784	3678	1052	2153	2777
T01G9.5	mei-1	2131.78	2775.06	1488.49	0.536382	-0.898668	0.0287522	0.142278	2674.02	2825.24	2825.94	1020.88	1506.98	1937.61	2276	2823	3126	1023	1604	2010
Y48G1BL.3	puf-10	1728.35	2771.71	684.989	0.247136	-2.01662	1.70546e-06	0.000120888	2504.84	2797.22	3013.07	571.815	645.447	837.705	2132	2795	3333	573	687	869
Y46G5A.31	gsy-1	3245.54	2771.23	3719.85	1.34231	0.424718	0.289402	0.599767	2911.34	2748.18	2654.17	3471.8	3591.77	4095.98	2478	2746	2936	3479	3823	4249
F35G12.2	idhg-1	2887.03	2770.46	3003.6	1.08415	0.116563	0.81644	0.952895	2245.19	2910.31	3155.9	2953.88	2768.75	3288.16	1911	2908	3491	2960	2947	3411
ZK686.3	ZK686.3	2605.66	2768.37	2442.94	0.882445	-0.180422	0.63082	0.866107	2357.98	2782.2	3164.94	1946.96	2483.14	2898.71	2007	2780	3501	1951	2643	3007
B0035.1	B0035.1	2017.25	2767.35	1267.16	0.457895	-1.12691	0.0059591	0.052497	2538.91	2917.31	2845.82	1196.52	1248.62	1356.33	2161	2915	3148	1199	1329	1407
T10B5.3	T10B5.3	2329.56	2766.56	1892.56	0.684086	-0.547751	0.180076	0.460011	2986.54	2451.94	2861.19	2078.69	1648.85	1950.15	2542	2450	3165	2083	1755	2023
F53G2.7	mnat-1	2854.78	2764.85	2944.71	1.06505	0.0909231	0.824612	0.955488	2914.87	2298.82	3080.87	2778.24	3104.16	2951.73	2481	2297	3408	2784	3304	3062
F58G1.1	wago-4	2104.13	2758.63	1449.64	0.525492	-0.928259	0.0205607	0.115644	2388.52	2678.12	3209.24	1659.56	1227.95	1461.41	2033	2676	3550	1663	1307	1516
K07H8.2	K07H8.2	2206.03	2758.05	1654	0.599701	-0.737685	0.077093	0.270789	3017.08	2788.21	2468.85	1370.16	1553.02	2038.83	2568	2786	2731	1373	1653	2115
Y110A7A.17	mat-1	2224.1	2755.78	1692.43	0.614139	-0.703363	0.0883851	0.294293	2782.11	2857.26	2627.96	1387.13	1775.68	1914.48	2368	2855	2907	1390	1890	1986
F12F6.6	sec-24.1	2883.75	2753.66	3013.84	1.09449	0.130256	0.762099	0.929856	2493.09	2910.31	2857.58	2921.94	3397.29	2722.3	2122	2908	3161	2928	3616	2824
Y22F5A.4	lys-1	2870.73	2751.64	2989.82	1.08656	0.119771	0.721349	0.909686	3619.79	2208.75	2426.36	3501.74	2627.82	2839.91	3081	2207	2684	3509	2797	2946
ZK593.6	lgg-2	2154.37	2751.46	1557.27	0.565979	-0.821179	0.0407	0.179048	2254.59	2747.18	3252.63	1057.81	1590.6	2023.41	1919	2745	3598	1060	1693	2099
C06G3.2	klp-18	2356.98	2750.22	1963.74	0.71403	-0.485944	0.220263	0.517478	2416.72	2780.2	3053.75	1791.29	1883.73	2216.21	2057	2778	3378	1795	2005	2299
F54C8.4	F54C8.4	2463.67	2750.01	2177.32	0.79175	-0.336884	0.401347	0.708583	2456.67	3052.42	2740.96	1818.23	2226.65	2487.09	2091	3050	3032	1822	2370	2580
T12E12.4	drp-1	3068.24	2749.92	3386.56	1.23151	0.300429	0.482497	0.773623	2296.88	2832.24	3120.64	2442.94	3403.86	4312.88	1955	2830	3452	2448	3623	4474
F38A3.1	col-81	2467.79	2748.27	2187.31	0.795886	-0.329366	0.837664	0.96138	5837.96	1078.85	1327.99	4468.74	947.97	1145.22	4969	1078	1469	4478	1009	1188
T13F2.8	cav-1	1566.48	2748.23	384.72	0.139988	-2.83662	1.39156e-07	1.6454e-05	1714.14	3187.53	3343.03	59.8759	512.036	582.248	1459	3185	3698	60	545	604
Y47G6A.8	crn-1	2458.3	2748.18	2168.41	0.789037	-0.341836	0.408948	0.716543	2567.1	3087.45	2589.99	1396.11	2479.38	2629.76	2185	3085	2865	1399	2639	2728
C15F1.7	sod-1	2744.61	2744.76	2744.46	0.99989	-0.000157998	0.964122	1	2226.39	2896.29	3111.6	2194.45	2644.73	3394.2	1895	2894	3442	2199	2815	3521
F16D3.2	rsd-6	3050.34	2741.72	3358.95	1.22512	0.292927	0.485785	0.775994	2309.81	2874.28	3041.09	1922.02	3682.9	4471.94	1966	2872	3364	1926	3920	4639
F59E12.9	F59E12.9	2389.31	2740.69	2037.94	0.743586	-0.427429	0.270844	0.580378	2168.82	2692.13	3361.11	1454.98	2262.35	2396.47	1846	2690	3718	1458	2408	2486
F20C5.3	F20C5.3	1927.28	2740.06	1114.49	0.406741	-1.29782	0.00153921	0.0209677	2408.5	2718.15	3093.52	933.066	1056.01	1354.4	2050	2716	3422	935	1124	1405
F30A10.6	sac-1	3869.68	2739.54	4999.81	1.82505	0.867937	0.0350964	0.162101	2437.87	2903.3	2877.46	3783.16	5207.73	6008.53	2075	2901	3183	3791	5543	6233
F11G11.2	gst-7	4037.39	2738.74	5336.04	1.94836	0.962257	0.0180496	0.1061	2592.95	2985.36	2637.9	3607.52	6666.8	5733.8	2207	2983	2918	3615	7096	5948
C10H11.9	let-502	2965.64	2738.14	3193.15	1.16618	0.221786	0.639008	0.871213	1899.77	3011.39	3303.25	2755.29	3215.96	3608.21	1617	3009	3654	2761	3423	3743
Y46E12BL.3	spsb-2	1932.76	2730.28	1135.25	0.415799	-1.26604	0.00219611	0.0261407	2544.78	2772.2	2873.85	708.532	1222.31	1474.9	2166	2770	3179	710	1301	1530
F25B5.2	nop-1	2304.36	2729.47	1879.24	0.6885	-0.538471	0.182462	0.463522	2557.71	2707.14	2923.57	1597.69	1962.65	2077.39	2177	2705	3234	1601	2089	2155
PAR2.4	mig-22	2145.92	2727.22	1564.62	0.573705	-0.801618	0.0475047	0.19839	2332.13	2941.33	2908.2	1134.65	1510.74	2048.47	1985	2939	3217	1137	1608	2125
R102.5	R102.5	2275.17	2725.62	1824.71	0.669468	-0.578913	0.157105	0.422238	2638.77	2768.19	2769.89	1358.19	1897.82	2218.14	2246	2766	3064	1361	2020	2301
Y71H2B.2	Y71H2B.2	2519.7	2724.44	2314.95	0.849698	-0.234978	0.548677	0.818835	2457.84	2789.21	2926.28	1957.94	2249.2	2737.72	2092	2787	3237	1962	2394	2840
Y55F3AM.3	Y55F3AM.3	2365.07	2724.17	2005.96	0.736357	-0.441524	0.271332	0.580672	2495.44	2691.13	2985.95	1461.97	2031.23	2524.68	2124	2689	3303	1465	2162	2619
Y71F9B.7	plk-2	2714.92	2723.33	2706.5	0.99382	-0.00894293	0.940406	1	2272.21	2655.1	3242.68	2379.07	2446.5	3293.95	1934	2653	3587	2384	2604	3417
T18H9.2	asp-2	2584.31	2723.01	2445.62	0.898133	-0.154998	0.761071	0.929325	3705.56	2041.62	2421.84	3630.48	1744.68	1961.71	3154	2040	2679	3638	1857	2035
Y47G6A.11	msh-6	3007.54	2713.71	3301.37	1.21655	0.282799	0.495568	0.782813	2448.44	3039.41	2653.27	3098.58	3191.53	3613.99	2084	3037	2935	3105	3397	3749
C17G10.9	C17G10.9	2943.45	2713.28	3173.61	1.16966	0.226088	0.562199	0.8268	3072.3	2426.92	2640.61	3493.76	3247.9	2779.18	2615	2425	2921	3501	3457	2883
C18D11.4	rsp-8	2550.4	2710.58	2390.21	0.881808	-0.181463	0.642933	0.872406	2407.32	3012.39	2712.03	2228.38	2409.86	2532.4	2049	3010	3000	2233	2565	2627
C04A2.3	egl-27	2123.34	2709.2	1537.48	0.567504	-0.817297	0.0441749	0.189617	2489.56	2680.12	2957.92	1307.29	1678.91	1626.25	2119	2678	3272	1310	1787	1687
T05H10.1	T05H10.1	3045.34	2708.93	3381.75	1.24837	0.320044	0.43656	0.739183	2443.74	3061.43	2621.63	3053.67	3534.45	3557.11	2080	3059	2900	3060	3762	3690
M142.6	rle-1	2622.72	2708.67	2536.77	0.936539	-0.0945884	0.783137	0.938715	2254.59	2672.12	3199.29	2022.81	2803.51	2784	1919	2670	3539	2027	2984	2888
C53B4.4	C53B4.4	2431.67	2708.36	2154.98	0.795675	-0.329748	0.39906	0.706249	2293.36	2729.16	3102.56	1475.94	2206.92	2782.07	1952	2727	3432	1479	2349	2886
F55A11.3	sel-11	2715	2707.77	2722.24	1.00534	0.00768629	0.990027	1	2369.73	2753.18	3000.41	2163.52	2462.47	3540.73	2017	2751	3319	2168	2621	3673
C17E4.6	C17E4.6	2038.18	2705.67	1370.7	0.506603	-0.981074	0.0160168	0.0977657	2395.57	2841.25	2880.18	1105.71	1343.51	1662.88	2039	2839	3186	1108	1430	1725
Y54G2A.18	Y54G2A.18	2715.24	2704.41	2726.07	1.00801	0.0115117	0.993558	1	2301.58	2783.2	3028.43	2196.45	2581.79	3399.98	1959	2781	3350	2201	2748	3527
F28B3.8	imb-1	2270.93	2704.09	1837.77	0.679626	-0.557186	0.16831	0.441349	2635.25	2435.93	3041.09	1534.82	1957.01	2021.48	2243	2434	3364	1538	2083	2097
F53F10.4	unc-108	3244.02	2702.27	3785.77	1.40096	0.486417	0.235051	0.53796	2556.53	2567.03	2983.23	2830.13	4598.93	3928.25	2176	2565	3300	2836	4895	4075
C07D8.6	C07D8.6	4046.48	2698.01	5394.95	1.9996	0.999714	0.0138989	0.0898945	2689.29	2810.23	2594.51	3943.83	6501.44	5739.58	2289	2808	2870	3952	6920	5954
K02B9.1	meg-1	1609.52	2697.53	521.517	0.193331	-2.37085	2.94897e-08	5.22736e-06	2357.98	2613.07	3121.55	291.396	565.588	707.567	2007	2611	3453	292	602	734
F52A8.1	F52A8.1	2305.73	2694.08	1917.38	0.7117	-0.490658	0.218135	0.514551	2404.97	2581.04	3096.23	1498.89	2030.29	2222.96	2047	2579	3425	1502	2161	2306
F53C11.5	F53C11.5	2304.84	2687.81	1921.87	0.715031	-0.483922	0.222797	0.521329	2259.29	2715.15	3089	1327.25	2140.21	2298.15	1923	2713	3417	1330	2278	2384
W03C9.3	rab-7	2162.48	2687.59	1637.36	0.609231	-0.714939	0.0740183	0.264356	2262.81	2709.15	3090.81	1326.25	1709.92	1875.92	1926	2707	3419	1329	1820	1946
C14C10.3	ril-2	2795.57	2684.75	2906.38	1.08255	0.114438	0.80571	0.948859	2314.51	2778.2	2961.54	2547.72	2776.27	3395.16	1970	2776	3276	2553	2955	3522
Y57A10A.13	Y57A10A.13	2361.52	2682.84	2040.21	0.760465	-0.395046	0.319701	0.631218	2388.52	2776.2	2883.79	1805.26	2014.32	2301.04	2033	2774	3190	1809	2144	2387
M03A1.1	vab-1	1721.38	2678.57	764.187	0.285297	-1.80947	1.48941e-05	0.00066964	2376.77	2709.15	2949.78	673.604	761.007	857.949	2023	2707	3263	675	810	890
ZK973.3	pdp-1	1907.21	2676.15	1138.26	0.425333	-1.23334	0.00260268	0.0297427	2412.02	2709.15	2907.3	1035.85	1007.16	1371.75	2053	2707	3216	1038	1072	1423
T05E11.9	T05E11.9	2216.71	2673.99	1759.43	0.65798	-0.603885	0.122174	0.362742	1896.25	3002.38	3123.35	1600.68	1924.13	1753.49	1614	3000	3455	1604	2048	1819
D2013.7	eif-3.F	2609.28	2673.29	2545.27	0.952112	-0.0707975	0.879725	0.979021	2947.76	2521	2551.12	2709.38	2609.97	2316.46	2509	2519	2822	2715	2778	2403
ZK652.1	snr-5	3403.5	2672.53	4134.47	1.54703	0.629498	0.133018	0.381613	2184.09	2878.28	2955.21	3658.42	4156.41	4588.58	1859	2876	3269	3666	4424	4760
K07G5.1	crml-1	2181.56	2672.27	1690.84	0.632736	-0.660324	0.111506	0.342707	2899.59	2491.97	2625.25	1468.96	1769.11	1834.47	2468	2490	2904	1472	1883	1903
R05D3.7	unc-116	2717.82	2670.67	2764.97	1.03531	0.0500647	0.939418	1	2151.2	2824.24	3036.57	2315.2	2771.57	3208.15	1831	2822	3359	2320	2950	3328
T05B11.3	clic-1	2306.22	2669.01	1943.42	0.728143	-0.457705	0.237142	0.540429	1929.15	2956.34	3121.55	1377.15	1980.5	2472.63	1642	2954	3453	1380	2108	2565
ZK945.3	puf-12	2625.77	2668.49	2583.04	0.967978	-0.0469541	0.904801	0.985922	2669.32	2746.18	2589.99	2992.8	2441.8	2314.53	2272	2744	2865	2999	2599	2401
C10H11.10	kca-1	1726.84	2666.57	787.109	0.295177	-1.76035	3.18552e-05	0.00118497	3052.33	2652.1	2295.28	861.215	660.479	839.633	2598	2650	2539	863	703	871
H39E23.1	par-1	2114.93	2666.03	1563.83	0.586577	-0.769607	0.0529283	0.213002	2056.03	2748.18	3193.87	1219.47	1638.51	1833.5	1750	2746	3533	1222	1744	1902
ZK418.9	ZK418.9	3191.6	2663.47	3719.72	1.39657	0.48189	0.249668	0.554357	2282.78	2717.15	2990.47	2864.06	3774.97	4520.14	1943	2715	3308	2870	4018	4689
Y14H12B.2	Y14H12B.2	1985.85	2661.97	1309.73	0.492015	-1.02323	0.0107929	0.076205	2107.73	2602.06	3276.13	1131.65	1219.49	1578.05	1794	2600	3624	1134	1298	1637
C47D12.1	trr-1	3281.04	2661.85	3900.23	1.46523	0.551132	0.18256	0.463647	2376.77	2667.11	2941.65	2786.23	4163.93	4750.53	2023	2665	3254	2792	4432	4928
M106.3	M106.3	1703.52	2661.77	745.273	0.279991	-1.83655	1.08194e-05	0.00052448	2260.46	2783.2	2941.65	741.463	770.402	723.955	1924	2781	3254	743	820	751
F59B2.6	zif-1	1513.8	2660.86	366.746	0.13783	-2.85904	4.95642e-11	2.36346e-08	2001.99	2838.25	3142.34	291.396	404.931	403.911	1704	2836	3476	292	431	419
C03D6.4	npp-14	2868.99	2655.86	3082.12	1.1605	0.214748	0.56657	0.829498	3005.33	2684.13	2278.11	2822.15	3063.76	3360.46	2558	2682	2520	2828	3261	3486
W10D5.3	gei-17	2702.5	2655.46	2749.55	1.03543	0.0502327	0.943101	1	2034.89	2751.18	3180.31	1691.49	2845.79	3711.35	1732	2749	3518	1695	3029	3850
W02A2.1	fat-2	3126.18	2654.2	3598.17	1.35565	0.438987	0.241158	0.545083	3584.55	2270.8	2107.25	3311.14	3629.35	3854.02	3051	2269	2331	3318	3863	3998
B0286.4	ntl-2	2504.86	2653.55	2356.17	0.88793	-0.171482	0.636645	0.86964	2056.03	2847.26	3057.36	1830.21	2406.1	2832.2	1750	2845	3382	1834	2561	2938
Y42G9A.4	mvk-1	2554.1	2652.5	2455.69	0.9258	-0.111227	0.780569	0.93781	2641.12	2494.98	2821.42	2198.44	2453.07	2715.55	2248	2493	3121	2203	2611	2817
W04D2.6	W04D2.6	2749.81	2651.1	2848.51	1.07446	0.103616	0.827129	0.95699	2147.67	2861.27	2944.36	2110.63	3097.58	3337.32	1828	2859	3257	2115	3297	3462
Y73B6BL.24	acp-6	3101.6	2650.61	3552.59	1.34029	0.422546	0.293808	0.604836	2752.74	2544.02	2655.08	3388.98	3984.48	3284.31	2343	2542	2937	3396	4241	3407
F44B9.8	F44B9.8	2307.59	2645.89	1969.29	0.744282	-0.426078	0.292974	0.603563	2473.11	2821.23	2643.33	1704.47	1982.38	2221.03	2105	2819	2924	1708	2110	2304
F15D3.7	F15D3.7	2919.51	2644.82	3194.19	1.20772	0.272281	0.498376	0.784872	2705.74	2682.12	2546.6	3106.56	2999.87	3476.14	2303	2680	2817	3113	3193	3606
F54F2.8	prx-19	2117.97	2644.26	1591.68	0.60194	-0.732309	0.0753249	0.267022	2745.69	2475.96	2711.13	1431.03	1778.5	1565.52	2337	2474	2999	1434	1893	1624
C03B8.4	lin-13	2556.9	2644.04	2469.75	0.934082	-0.0983793	0.805986	0.949042	2502.49	2703.14	2726.49	1926.01	2587.42	2895.82	2130	2701	3016	1930	2754	3004
C01H6.7	swsn-9	2000.96	2642.87	1359.06	0.514236	-0.959498	0.0187122	0.108896	2265.16	2877.28	2786.16	927.079	1525.77	1624.32	1928	2875	3082	929	1624	1685
T17E9.1	kin-18	2257.71	2642.75	1872.66	0.708603	-0.49695	0.235238	0.53796	2790.33	2846.25	2291.67	1766.34	1978.62	1873.03	2375	2844	2535	1770	2106	1943
ZK632.6	cnx-1	3829.97	2640.36	5019.58	1.9011	0.926831	0.0237773	0.126533	2360.33	2937.33	2623.44	3599.54	5651.18	5808.02	2009	2935	2902	3607	6015	6025
T24D1.2	T24D1.2	2431.01	2640.19	2221.83	0.841542	-0.248893	0.527994	0.806218	2336.83	2726.16	2857.58	1562.76	2244.5	2858.22	1989	2724	3161	1566	2389	2965
C35D10.13	C35D10.13	2526.61	2635.33	2417.89	0.917492	-0.124232	0.722133	0.910026	1925.62	2845.25	3135.11	1406.09	2921.89	2925.7	1639	2843	3468	1409	3110	3035
F36D4.3	hum-2	2136.87	2634.42	1639.32	0.622267	-0.684394	0.093072	0.303744	2557.71	2619.07	2726.49	1539.81	1726.83	1651.31	2177	2617	3016	1543	1838	1713
Y39A1A.1	epg-6	1976.77	2633.38	1320.17	0.501324	-0.996185	0.0137152	0.0893661	2125.35	2701.14	3073.63	902.13	1345.39	1713.01	1809	2699	3400	904	1432	1777
Y110A7A.1	hcp-6	2866.59	2632.68	3100.5	1.17769	0.235966	0.569196	0.831804	2423.77	2772.2	2702.09	2560.69	3159.59	3581.21	2063	2770	2989	2566	3363	3715
K10C8.3	K10C8.3	2226.32	2632.01	1820.62	0.691724	-0.531733	0.181614	0.462487	2244.01	2703.14	2948.88	1402.09	1833.93	2225.85	1910	2701	3262	1405	1952	2309
F54D8.1	dpy-17	1449.31	2626.86	271.762	0.103455	-3.27292	0.0063364	0.0545432	451.152	3685.92	3743.51	209.566	246.153	359.567	384	3683	4141	210	262	373
F40F9.6	aagr-3	2728.29	2624.59	2831.98	1.07902	0.109718	0.792104	0.942929	2595.3	2561.03	2717.45	2705.39	2780.02	3010.53	2209	2559	3006	2711	2959	3123
ZK632.4	ZK632.4	2136.35	2622.27	1650.43	0.629388	-0.667978	0.0969305	0.311861	2267.51	2700.14	2899.16	1191.53	1694.88	2064.86	1930	2698	3207	1194	1804	2142
T05H4.5	hpo-19	2055.37	2622.13	1488.61	0.567709	-0.816777	0.0424899	0.184294	2339.18	2525	3002.22	1300.31	1340.69	1824.83	1991	2523	3321	1303	1427	1893
F43G9.1	idha-1	3827.73	2620.89	5034.57	1.92094	0.941812	0.020756	0.116137	2773.88	2412.91	2675.87	4367.95	5002.92	5732.83	2361	2411	2960	4377	5325	5947
F53A2.4	nud-1	3519.29	2617.52	4421.06	1.68903	0.756191	0.0593853	0.229999	2773.88	2813.23	2265.45	3871.98	4587.65	4803.55	2361	2811	2506	3880	4883	4983
T23H2.3	T23H2.3	3297.35	2613.9	3980.8	1.52294	0.606855	0.139933	0.393526	2463.72	2655.1	2722.88	3574.59	3907.44	4460.37	2097	2653	3012	3582	4159	4627
Y69A2AR.30	mdf-2	1882.51	2613.19	1151.82	0.440773	-1.18189	0.00419444	0.0414336	2456.67	2762.19	2620.73	968.992	1281.5	1204.98	2091	2760	2899	971	1364	1250
H34C03.2	H34C03.2	2086.17	2611.33	1561	0.59778	-0.742313	0.0667713	0.247357	2350.93	2732.16	2750.9	1386.13	1589.66	1707.22	2001	2730	3043	1389	1692	1771
D1044.6	D1044.6	2237.39	2611.16	1863.63	0.713719	-0.486572	0.227362	0.527617	2332.13	2706.14	2795.2	1303.3	2006.8	2280.79	1985	2704	3092	1306	2136	2366
F02A9.4	F02A9.4	3235.12	2609.45	3860.79	1.47954	0.565153	0.157033	0.422122	2859.65	2620.08	2348.62	4087.53	3965.69	3529.16	2434	2618	2598	4096	4221	3661
T23D8.7	hpo-24	1838.15	2608.46	1067.83	0.40937	-1.28852	0.00192395	0.0238952	2770.36	2493.98	2561.06	1136.64	1034.41	1032.43	2358	2492	2833	1139	1101	1071
T25B9.9	T25B9.9	2026.28	2607.08	1445.48	0.554443	-0.850889	0.0422954	0.183806	3030.01	2448.94	2342.29	1445.01	1537.99	1353.44	2579	2447	2591	1448	1637	1404
T13F2.6	T13F2.6	1960.93	2603.43	1318.43	0.50642	-0.981595	0.0173185	0.103112	2577.68	2497.98	2734.63	940.052	1522.01	1493.22	2194	2496	3025	942	1620	1549
Y48A6B.11	rsa-2	3165.92	2601.85	3729.98	1.43359	0.519629	0.209052	0.501471	2178.22	2887.29	2740.05	2256.32	3909.32	5024.3	1854	2885	3031	2261	4161	5212
T08A11.2	T08A11.2	2509.06	2599.01	2419.1	0.930776	-0.103494	0.790952	0.942929	2507.19	2529	2760.85	2177.49	2421.13	2658.68	2134	2527	3054	2182	2577	2758
Y111B2A.3	Y111B2A.3	2070.72	2598.87	1542.57	0.593553	-0.752552	0.0622499	0.236997	2333.3	2696.14	2767.17	1473.95	1459.07	1694.69	1986	2694	3061	1477	1553	1758
Y79H2A.6	arx-3	2881.81	2598.6	3165.02	1.21797	0.284477	0.501865	0.786813	2269.86	2624.08	2901.87	2368.09	3248.84	3878.12	1932	2622	3210	2373	3458	4023
C17H12.13	anat-1	1935.03	2598.57	1271.48	0.489301	-1.03121	0.012254	0.0831878	2570.63	2579.04	2646.04	1139.64	1304.99	1369.83	2188	2577	2927	1142	1389	1421
F26F4.7	nhl-2	1671.04	2598.04	744.044	0.286387	-1.80396	1.66527e-05	0.000726515	2409.67	2535.01	2849.44	653.645	834.289	744.198	2051	2533	3152	655	888	772
C02B10.1	ivd-1	3360.82	2597.32	4124.32	1.58792	0.667135	0.103203	0.326434	2551.83	2725.16	2514.96	4558.55	3799.4	4015.01	2172	2723	2782	4568	4044	4165
C30G12.7	puf-8	1777.17	2595.89	958.45	0.369218	-1.43745	0.000459055	0.00878794	2134.75	2759.19	2893.74	961.008	893.479	1020.86	1817	2757	3201	963	951	1059
Y57G11C.13	arl-8	2062.62	2595.17	1530.08	0.589585	-0.762227	0.0602244	0.231611	2339.18	2586.05	2860.29	1068.78	1591.54	1929.9	1991	2584	3164	1071	1694	2002
F08B6.4	unc-87	2748.78	2594.64	2902.92	1.11882	0.161973	0.645916	0.8744	3422.41	2015.6	2345.91	3552.64	2895.58	2260.55	2913	2014	2595	3560	3082	2345
Y47D3A.16	rsks-1	1662.88	2591.38	734.392	0.283398	-1.8191	1.39655e-05	0.000638841	2392.05	2716.15	2665.93	826.287	728.124	648.764	2036	2714	2949	828	775	673
F31C3.2	F31C3.2	2685.59	2589.73	2781.46	1.07404	0.103041	0.830957	0.958009	2095.98	2707.14	2966.06	1865.13	2875.85	3603.39	1784	2705	3281	1869	3061	3738
F54D7.6	F54D7.6	3668.38	2589.6	4747.15	1.83316	0.874331	0.0284996	0.14134	3178.04	2385.89	2204.88	5061.51	4148.9	5031.05	2705	2384	2439	5072	4416	5219
B0464.2	B0464.2	2635.28	2589.14	2681.43	1.03565	0.0505316	0.936164	0.999568	1912.7	3144.49	2710.22	2189.46	2903.1	2951.73	1628	3142	2998	2194	3090	3062
F35G12.8	smc-4	3743.06	2588.71	4897.4	1.89183	0.919781	0.0242307	0.127958	2553.01	2605.06	2608.07	3938.84	5326.11	5427.25	2173	2603	2885	3947	5669	5630
Y73B6A.5	lin-45	1791.89	2582.06	1001.71	0.387951	-1.36605	0.00085312	0.0137407	1998.46	2739.17	3008.55	670.61	1119.9	1214.62	1701	2737	3328	672	1192	1260
Y67D2.3	Y67D2.3	3008.34	2580.71	3435.96	1.3314	0.412945	0.31747	0.629261	2467.24	2552.02	2722.88	3161.45	3167.1	3979.34	2100	2550	3012	3168	3371	4128
C44B7.10	C44B7.10	4260.07	2580.2	5939.94	2.30213	1.20297	0.00346582	0.0364317	2495.44	2637.09	2608.07	5028.58	6139.73	6651.51	2124	2635	2885	5039	6535	6900
T26A5.5	jhdm-1	2308.25	2580.15	2036.34	0.789232	-0.341479	0.417336	0.723408	2738.64	2626.08	2375.74	1832.2	2161.82	2114.99	2331	2624	2628	1836	2301	2194
K05C4.6	hmp-2	1811.49	2578.86	1044.13	0.40488	-1.30443	0.00159558	0.0213868	2484.86	2602.06	2649.65	981.965	1008.1	1142.33	2115	2600	2931	984	1073	1185
H06I04.3	H06I04.3	2300.04	2575.53	2024.55	0.786072	-0.347266	0.361431	0.673302	1725.89	3326.64	2674.06	1934.99	2173.1	1965.57	1469	3324	2958	1939	2313	2039
C25H3.9	C25H3.9	3510.28	2575.45	4445.11	1.72595	0.787394	0.045746	0.193875	3328.42	2298.82	2099.11	4695.27	3965.69	4674.38	2833	2297	2322	4705	4221	4849
ZK512.5	sec-16	2087.67	2575.3	1600.05	0.621305	-0.686625	0.0876044	0.292684	2271.04	2618.07	2836.78	1355.19	1530.47	1914.48	1933	2616	3138	1358	1629	1986
M03F8.3	M03F8.3	3139.9	2574.98	3704.82	1.43878	0.524844	0.195715	0.481516	2471.94	2774.2	2478.8	3040.7	3871.74	4202.02	2104	2772	2742	3047	4121	4359
F39B2.1	F39B2.1	1614.47	2574.49	654.453	0.254207	-1.97593	2.93856e-06	0.000179927	2461.37	2616.07	2646.04	554.85	661.418	747.09	2095	2614	2927	556	704	775
F59E12.1	F59E12.1	2017.24	2572.59	1461.89	0.568255	-0.815389	0.0466074	0.195995	2493.09	2575.04	2649.65	1139.64	1469.4	1776.63	2122	2573	2931	1142	1564	1843
C32E8.11	ubr-1	2962.63	2570.58	3354.69	1.30503	0.384083	0.364813	0.676411	2161.77	2648.1	2901.87	2798.2	3541.97	3723.88	1840	2646	3210	2804	3770	3863
T16G1.11	eif-3.K	2763.12	2563.79	2962.44	1.15549	0.208504	0.640953	0.872007	2141.8	2616.07	2933.51	2700.4	2885.25	3301.66	1823	2614	3245	2706	3071	3425
T20H4.5	T20H4.5	2775.99	2561.93	2990.05	1.16711	0.222938	0.560362	0.825494	2933.67	2427.92	2324.21	3170.43	2872.1	2927.63	2497	2426	2571	3177	3057	3037
K07C5.6	K07C5.6	5532.14	2561.31	8502.97	3.31977	1.73108	9.788e-05	0.00275043	1618.98	3607.86	2457.1	5583.43	10700.1	9225.36	1378	3605	2718	5595	11389	9570
F14E5.2	F14E5.2	2546.99	2558.33	2535.64	0.991132	-0.0128516	0.984141	1	2603.53	2448.94	2622.53	2008.84	2841.09	2757	2216	2447	2901	2013	3024	2860
B0238.9	B0238.9	1838.66	2555.3	1122.02	0.439096	-1.18739	0.00356067	0.0371803	2172.35	2532.01	2961.54	926.081	1068.23	1371.75	1849	2530	3276	928	1137	1423
C01G5.6	C01G5.6	2476.71	2554.96	2398.45	0.938744	-0.0911959	0.829282	0.957281	2551.83	2561.03	2552.02	1913.04	2454.95	2827.38	2172	2559	2823	1917	2613	2933
K04G2.8	apr-1	2183.21	2554.04	1812.38	0.709613	-0.494895	0.215378	0.510881	2100.68	2776.2	2785.26	1132.65	1987.07	2317.43	1788	2774	3081	1135	2115	2404
ZK632.10	ZK632.10	3031.32	2553.82	3508.81	1.37394	0.458324	0.283426	0.593467	1996.11	2710.15	2955.21	2693.42	3232.87	4600.15	1699	2708	3269	2699	3441	4772
Y39G10AR.18	Y39G10AR.18	2164.52	2552.97	1776.08	0.695691	-0.523482	0.185677	0.46839	2105.38	2610.07	2943.46	1354.19	1832.05	2141.98	1792	2608	3256	1357	1950	2222
F23B12.7	F23B12.7	2638.71	2552.54	2724.88	1.06752	0.0942628	0.829729	0.95751	2236.96	2853.26	2567.39	2340.15	2869.28	2965.23	1904	2851	2840	2345	3054	3076
T19B10.6	dvc-1	2031.43	2552.01	1510.84	0.592021	-0.756279	0.0669683	0.247898	2576.5	2691.13	2388.39	1327.25	1516.38	1688.91	2193	2689	2642	1330	1614	1752
C08F8.1	pfd-1	2685.23	2551.07	2819.4	1.10518	0.144286	0.757107	0.928232	1960.87	2914.31	2778.02	2314.2	2941.62	3202.37	1669	2912	3073	2319	3131	3322
F23C8.5	F23C8.5	3378.69	2549.69	4207.69	1.65028	0.722708	0.0735879	0.263177	2709.26	2555.02	2384.78	4229.23	4203.39	4190.45	2306	2553	2638	4238	4474	4347
Y56A3A.1	ntl-3	2157.69	2548.51	1766.88	0.693299	-0.52845	0.186763	0.470074	2339.18	2522	2784.35	1734.41	1796.35	1769.88	1991	2520	3080	1738	1912	1836
C17E4.3	C17E4.3	1443.75	2548.5	339.01	0.133023	-2.91025	3.56973e-11	1.81204e-08	2604.7	2599.06	2441.73	363.247	288.431	365.351	2217	2597	2701	364	307	379
Y48B6A.1	Y48B6A.1	2629.18	2548.38	2709.97	1.06341	0.0886945	0.829065	0.957203	2506.01	2569.04	2570.1	2416.99	2578.03	3134.89	2133	2567	2843	2422	2744	3252
F57B1.2	sun-1	2588.76	2547.45	2630.08	1.03244	0.0460513	0.910202	0.989632	2491.91	2583.05	2567.39	2171.5	2502.87	3215.86	2121	2581	2840	2176	2664	3336
C50F2.2	C50F2.2	2719.09	2546.55	2891.62	1.1355	0.183333	0.663459	0.882949	2194.67	2815.23	2629.77	1966.92	3051.54	3656.4	1868	2813	2909	1971	3248	3793
E04A4.4	hoe-1	2617.02	2541.12	2692.92	1.05974	0.0837062	0.857245	0.970615	2164.12	2766.19	2693.05	2069.71	2718.96	3290.09	1842	2764	2979	2074	2894	3413
F29B9.2	jmjd-1.2	2560.02	2540.26	2579.78	1.01556	0.0222738	0.980628	1	2157.07	2700.14	2763.56	2094.66	2718.02	2926.67	1836	2698	3057	2099	2893	3036
B0041.8	B0041.8	1714.79	2540.22	889.368	0.350114	-1.5141	0.000274148	0.00594215	2388.52	2736.17	2495.97	847.244	892.539	928.32	2033	2734	2761	849	950	963
F47D12.4	hmg-1.2	2283.75	2539.97	2027.53	0.798252	-0.325085	0.401446	0.708659	2047.81	2643.09	2928.99	1426.04	2164.64	2491.91	1743	2641	3240	1429	2304	2585
K02D10.5	snap-29	2138.57	2539.76	1737.37	0.68407	-0.547783	0.169619	0.443598	2221.69	2568.03	2829.55	1453.99	1682.67	2075.47	1891	2566	3130	1457	1791	2153
F33H1.3	F33H1.3	1869.14	2537.16	1201.13	0.473414	-1.07883	0.00880647	0.0669867	2525.98	2490.97	2594.51	1097.72	1137.75	1367.9	2150	2489	2870	1100	1211	1419
T04G9.5	trap-2	2800.49	2537.08	3063.9	1.20764	0.272195	0.509916	0.792736	2355.63	2521	2734.63	2119.61	3209.38	3862.7	2005	2519	3025	2124	3416	4007
C32F10.8	C32F10.8	4056.97	2534.86	5579.07	2.20094	1.13812	0.0047672	0.0449146	3034.71	2356.87	2213.02	5349.91	5821.23	5566.06	2583	2355	2448	5361	6196	5774
T27A3.2	usp-5	2750.9	2533.22	2968.57	1.17186	0.228797	0.616673	0.859367	1841.03	2665.11	3093.52	1885.09	3149.25	3871.37	1567	2663	3422	1889	3352	4016
C06E7.1	sams-3	1675.88	2532.31	819.45	0.323597	-1.62773	9.34703e-05	0.00265496	2543.61	2354.87	2698.47	988.95	803.285	666.115	2165	2353	2985	991	855	691
H38K22.2	dcn-1	2869.79	2531.84	3207.75	1.26696	0.341373	0.430335	0.733429	1927.97	2658.11	3009.45	2049.75	3537.27	4036.22	1641	2656	3329	2054	3765	4187
Y37A1B.2	lst-4	2188.13	2526.48	1849.79	0.732159	-0.44977	0.271067	0.580382	2433.17	2540.01	2606.26	1296.31	1926.94	2326.1	2071	2538	2883	1299	2051	2413
F58G11.3	F58G11.3	2009.3	2524.95	1493.64	0.591554	-0.757419	0.0660104	0.245797	2574.15	2549.02	2451.68	1319.27	1451.55	1710.11	2191	2547	2712	1322	1545	1774
C36B1.3	rpb-3	1947.66	2524.59	1370.72	0.542948	-0.881115	0.0296588	0.145018	2251.06	2551.02	2771.69	1189.53	1302.17	1620.46	1916	2549	3066	1192	1386	1681
C39E9.12	C39E9.12	1907.17	2522.31	1292.04	0.512243	-0.965101	0.0160843	0.0980636	2016.09	2545.02	3005.83	1172.57	1127.42	1576.12	1716	2543	3325	1175	1200	1635
C01F1.6	C01F1.6	1575.04	2521.31	628.761	0.249379	-2.00359	1.81329e-06	0.000126768	1996.11	2655.1	2912.72	475.015	629.475	781.794	1699	2653	3222	476	670	811
F58G11.2	F58G11.2	2729.83	2520.73	2938.93	1.1659	0.221447	0.587596	0.841467	2483.69	2531	2547.5	2735.33	2936.92	3144.53	2114	2529	2818	2741	3126	3262
ZK863.4	ZK863.4	2068.78	2516.87	1620.7	0.643933	-0.635017	0.12918	0.374983	2789.16	2514.99	2246.47	1477.94	1569.93	1814.22	2374	2513	2485	1481	1671	1882
ZK973.2	cec-10	2018.3	2516.52	1520.09	0.604044	-0.727275	0.0748343	0.266303	2440.22	2532.01	2577.33	1370.16	1506.98	1683.12	2077	2530	2851	1373	1604	1746
T19C3.8	fem-2	2178.79	2514.22	1843.36	0.733173	-0.447775	0.274685	0.58407	2462.54	2529	2551.12	1337.23	1869.63	2323.21	2096	2527	2822	1340	1990	2410
F40F8.11	F40F8.11	1745.14	2510.98	979.302	0.390008	-1.35843	0.00087048	0.0138783	1837.51	2806.22	2889.22	799.343	1019.37	1119.19	1564	2804	3196	801	1085	1161
C06E7.3	sams-4	1788.79	2510.22	1067.36	0.425204	-1.23377	0.00254348	0.0292575	2200.54	2505.99	2824.13	1012.9	1038.16	1151	1873	2504	3124	1015	1105	1194
JC8.6	lin-54	1746.47	2509.8	983.14	0.39172	-1.3521	0.000952529	0.0147529	2020.79	2557.03	2951.59	751.443	995.886	1202.09	1720	2555	3265	753	1060	1247
W09C5.1	W09C5.1	3079.47	2508.7	3650.24	1.45504	0.541054	0.172594	0.448591	2927.79	2332.85	2265.45	3930.85	3289.24	3730.63	2492	2331	2506	3939	3501	3870
Y24F12A.2	ragc-1	2343.39	2508.06	2178.72	0.868687	-0.203092	0.627693	0.863936	2545.96	2512.99	2465.24	1751.37	2274.57	2510.22	2167	2511	2727	1755	2421	2604
W02D9.1	pri-2	1764.94	2506.8	1023.07	0.408119	-1.29294	0.0017164	0.0223153	2326.26	2521	2673.16	847.244	999.644	1222.34	1980	2519	2957	849	1064	1268
ZK1058.2	pat-3	1481.15	2503.11	459.187	0.183447	-2.44657	1.15385e-08	2.63146e-06	2205.24	2536.01	2768.08	454.059	481.032	442.47	1877	2534	3062	455	512	459
C26E6.4	rpb-2	2542.95	2499.76	2586.14	1.03456	0.0490142	0.914159	0.991673	2330.95	2609.07	2559.25	2343.14	2568.63	2846.66	1984	2607	2831	2348	2734	2953
F59G1.1	cgt-3	1928.96	2498.72	1359.21	0.543963	-0.878418	0.0341116	0.159187	2587.08	2442.94	2466.14	996.934	1488.19	1592.51	2202	2441	2728	999	1584	1652
T05F1.1	nra-2	2450.77	2497.4	2404.15	0.962663	-0.0548974	0.886865	0.981617	2335.65	2646.1	2510.44	2104.64	2419.25	2688.56	1988	2644	2777	2109	2575	2789
T26A5.7	set-1	2098.55	2494.9	1702.21	0.682276	-0.551573	0.194137	0.47898	2984.19	2265.79	2234.71	1552.78	1679.85	1873.99	2540	2264	2472	1556	1788	1944
ZC373.2	ZC373.2	2209.61	2494.02	1925.19	0.77192	-0.373477	0.343337	0.65671	2141.8	2639.09	2701.18	1643.59	1875.27	2256.69	1823	2637	2988	1647	1996	2341
Y45G12B.1	nuo-5	3301.99	2491.97	4112.01	1.65011	0.72256	0.0630494	0.23879	3420.06	2154.71	1901.13	4971.7	4090.65	3273.7	2911	2153	2103	4982	4354	3396
R05D11.8	edc-3	2194.36	2489.81	1898.92	0.762678	-0.390855	0.33288	0.64502	2348.58	2407.91	2712.93	1414.07	2047.2	2235.49	1999	2406	3001	1417	2179	2319
W04D2.4	W04D2.4	2027.97	2488.67	1567.28	0.629766	-0.667112	0.0941655	0.306218	1845.73	2842.25	2778.02	962.006	1719.31	2020.52	1571	2840	3073	964	1830	2096
F28D9.1	rsr-1	1975.56	2487.11	1464	0.588636	-0.764553	0.0564474	0.222701	2118.3	2461.95	2881.08	1212.49	1395.18	1784.34	1803	2460	3187	1215	1485	1851
T23H2.1	npp-12	2294.96	2486.42	2103.5	0.845995	-0.241279	0.571136	0.832596	2708.09	2333.85	2417.32	1840.19	2208.8	2261.51	2305	2332	2674	1844	2351	2346
W05F2.6	W05F2.6	2727.97	2484.76	2971.17	1.19576	0.257926	0.551094	0.820426	2144.15	2476.96	2833.17	2424.97	2814.79	3673.76	1825	2475	3134	2430	2996	3811
F30A10.10	usp-48	3346	2483.93	4208.06	1.69411	0.76053	0.0645116	0.242107	2253.41	2546.02	2652.37	3071.63	4462.7	5089.85	1918	2544	2934	3078	4750	5280
Y53F4B.9	Y53F4B.9	1860.17	2480.1	1240.25	0.500082	-0.999763	0.0136621	0.0892136	2152.37	2537.01	2750.9	1181.55	1181.91	1357.29	1832	2535	3043	1184	1258	1408
T01H3.1	vha-4	2305.32	2480.05	2130.59	0.859092	-0.219115	0.61004	0.854531	2833.8	2219.76	2386.59	2146.55	1968.28	2276.94	2412	2218	2640	2151	2095	2362
ZK546.1	zyg-12	2416.57	2479.92	2353.21	0.948907	-0.0756611	0.841774	0.963427	2227.57	2614.07	2598.13	1733.41	2397.64	2928.59	1896	2612	2874	1737	2552	3038
Y37E3.15	npp-13	2897.77	2478.85	3316.69	1.338	0.420077	0.321931	0.633334	1969.09	2664.11	2803.34	2335.16	3463.99	4150.93	1676	2662	3101	2340	3687	4306
Y34D9A.10	vps-4	2879	2476.09	3281.9	1.32544	0.40647	0.34278	0.655964	1895.08	2568.03	2965.15	1995.86	3586.13	4263.72	1613	2566	3280	2000	3817	4423
F20D6.4	srp-7	2309.51	2475.12	2143.9	0.866178	-0.207265	0.601601	0.849192	2228.74	2612.07	2584.56	1646.59	2262.35	2522.76	1897	2610	2859	1650	2408	2617
C16A3.8	thoc-2	4605.97	2473.98	6737.97	2.72353	1.44548	0.000490764	0.00923711	2115.95	2948.34	2357.66	5149.33	7462.57	7602.01	1801	2946	2608	5160	7943	7886
T19A6.2	ngp-1	2157.06	2470.8	1843.32	0.746043	-0.422669	0.289877	0.600198	2336.83	2481.97	2593.6	2014.82	1722.13	1793.02	1989	2480	2869	2019	1833	1860
T05C12.6	mig-5	1668.72	2470.57	866.88	0.350883	-1.51094	0.000307723	0.00652606	2551.83	2523	2336.87	791.36	855.898	953.384	2172	2521	2585	793	911	989
C17E4.5	pabp-2	1978.43	2469.89	1486.97	0.602039	-0.732072	0.0798809	0.276691	2674.02	2509.99	2225.67	1212.49	1562.41	1686.01	2276	2508	2462	1215	1663	1749
T06E4.1	hcp-2	3166.55	2469.04	3864.06	1.565	0.646164	0.10916	0.338603	2527.16	2572.04	2307.94	3417.92	4047.43	4126.83	2151	2570	2553	3425	4308	4281
F54A3.5	F54A3.5	2803.82	2460.59	3147.05	1.27898	0.354994	0.388365	0.696685	2424.94	2375.88	2580.95	2896	2825.12	3720.03	2064	2374	2855	2902	3007	3859
B0393.2	rbg-3	1855.08	2460.16	1249.99	0.508095	-0.97683	0.0183917	0.107561	2482.51	2543.01	2354.95	975.977	1308.74	1465.26	2113	2541	2605	978	1393	1520
T20H4.3	pars-1	2604.95	2459.05	2750.85	1.11866	0.161775	0.671699	0.888245	2683.42	2468.96	2224.77	3004.77	2893.71	2354.06	2284	2467	2461	3011	3080	2442
H19N07.1	erfa-3	3064.52	2457.43	3671.61	1.49409	0.579264	0.145907	0.403372	2753.91	2362.87	2255.51	3603.53	3768.39	3642.91	2344	2361	2495	3611	4011	3779
Y45F10D.9	sas-6	2632.33	2455.5	2809.16	1.14403	0.194121	0.664176	0.883323	1870.4	2764.19	2731.92	1768.34	2852.37	3806.79	1592	2762	3022	1772	3036	3949
F35C11.5	F35C11.5	2019.2	2452.84	1585.56	0.646418	-0.629461	0.123403	0.364444	2335.65	2422.92	2599.93	1028.87	1662.94	2064.86	1988	2421	2876	1031	1770	2142
ZK858.6	ZK858.6	1745.21	2451.9	1038.51	0.423552	-1.23939	0.0024694	0.0286567	2182.92	2402.9	2769.89	897.141	952.668	1265.72	1858	2401	3064	899	1014	1313
Y39E4B.2	Y39E4B.2	1881.47	2450.14	1312.8	0.535804	-0.900223	0.0293751	0.144147	2543.61	2441.93	2364.89	1218.47	1275.86	1444.05	2165	2440	2616	1221	1358	1498
C32F10.5	hmg-3	2919.13	2449.94	3388.32	1.38302	0.467824	0.22592	0.52566	2971.26	2434.93	1943.62	3643.45	3436.75	3084.76	2529	2433	2150	3651	3658	3200
F43E2.7	mtch-1	3352.75	2448.85	4256.64	1.73822	0.797608	0.0522974	0.211447	2228.74	2629.08	2488.74	3714.3	4628.99	4426.63	1897	2627	2753	3722	4927	4592
ZC404.9	gck-2	2366.9	2442.05	2291.75	0.938452	-0.0916452	0.782391	0.938535	1776.41	2767.19	2782.54	1433.03	2386.37	3055.84	1512	2765	3078	1436	2540	3170
K10D2.3	cid-1	2425.73	2441.28	2410.17	0.987254	-0.0185073	0.934825	0.999077	2045.46	2447.94	2830.46	1842.18	2752.78	2635.54	1741	2446	3131	1846	2930	2734
R01B10.1	cpi-2	2411.76	2435.24	2388.28	0.980714	-0.0280954	0.899774	0.983846	1777.59	2712.15	2815.99	1792.29	2544.21	2828.34	1513	2710	3115	1796	2708	2934
C48B6.3	C48B6.3	1842.45	2434.18	1250.71	0.513814	-0.960683	0.0206284	0.115817	2618.8	2178.73	2505.01	1039.84	1457.19	1255.11	2229	2177	2771	1042	1551	1302
F57B10.1	let-607	1684.75	2433.5	935.992	0.384627	-1.37847	0.000780998	0.0129776	2000.81	2499.98	2799.72	777.389	982.732	1047.85	1703	2498	3097	779	1046	1087
F10C2.2	kup-1	1777.68	2432.3	1123.06	0.461729	-1.11488	0.00622383	0.0538511	1931.5	2852.26	2513.15	993.94	1184.73	1190.52	1644	2850	2780	996	1261	1235
F18A1.2	lin-26	1578.97	2431.88	726.058	0.298558	-1.74391	2.89768e-05	0.00110674	2054.86	2432.93	2807.86	506.949	826.773	844.453	1749	2431	3106	508	880	876
Y55H10A.1	vha-19	1908.83	2431.47	1386.2	0.570108	-0.810694	0.0504485	0.206489	2795.03	2244.78	2254.6	1834.2	1249.55	1074.85	2379	2243	2494	1838	1330	1115
R08C7.10	wapl-1	1662.99	2429.62	896.353	0.368927	-1.43859	0.000480832	0.00908329	2059.56	2548.02	2681.29	772.399	878.446	1038.21	1753	2546	2966	774	935	1077
T20F5.6	T20F5.6	1888.99	2427.55	1350.43	0.556291	-0.846089	0.0376555	0.170321	2224.04	2446.94	2611.69	1072.78	1340.69	1637.81	1893	2445	2889	1075	1427	1699
C37C3.2	C37C3.2	2781.99	2426.1	3137.88	1.29338	0.371149	0.349232	0.66242	2736.29	2339.85	2202.17	3796.13	2947.26	2670.25	2329	2338	2436	3804	3137	2770
F32D1.6	F32D1.6	1436.05	2425.73	446.363	0.184012	-2.44213	1.27516e-08	2.82619e-06	2159.42	2478.96	2638.81	390.191	431.237	517.661	1838	2477	2919	391	459	537
Y55F3AM.12	dcap-1	1770.91	2423.37	1118.45	0.461529	-1.11551	0.00632662	0.0544914	2308.63	2124.68	2836.78	1026.87	1092.66	1235.83	1965	2123	3138	1029	1163	1282
B0564.1	tin-9.2	2141	2422.72	1859.28	0.767432	-0.381888	0.337473	0.650794	2338	2361.87	2568.29	2006.84	1539.86	2031.12	1990	2360	2841	2011	1639	2107
C55A6.9	C55A6.9	1938.78	2421.29	1456.26	0.601443	-0.733501	0.0718041	0.259008	2164.12	2713.15	2386.59	1211.49	1507.92	1649.38	1842	2711	2640	1214	1605	1711
F58B3.6	F58B3.6	2262.44	2421.07	2103.81	0.86896	-0.202638	0.668093	0.885605	2954.81	2363.87	1944.53	2030.79	2199.4	2081.25	2515	2362	2151	2035	2341	2159
F53F4.10	F53F4.10	3735.37	2420.37	5050.38	2.08661	1.06116	0.00742931	0.0601292	3364.85	1981.57	1914.69	5227.17	4674.09	5249.88	2864	1980	2118	5238	4975	5446
Y111B2A.22	ssl-1	2075.55	2419.03	1732.07	0.716017	-0.481935	0.222366	0.520861	2027.84	2481.97	2747.29	1460.97	1785.08	1950.15	1726	2480	3039	1464	1900	2023
F33A8.1	let-858	2648	2418.29	2877.71	1.18998	0.250937	0.542637	0.815577	2254.59	2582.05	2418.23	2533.75	2914.37	3185.01	1919	2580	2675	2539	3102	3304
C36A4.4	C36A4.4	2489.74	2415.87	2563.62	1.06116	0.0856392	0.821877	0.954706	2522.46	2391.89	2333.25	2354.12	2549.84	2786.89	2147	2390	2581	2359	2714	2891
Y43F8C.12	mrp-7	2035.22	2415.22	1655.23	0.685333	-0.545123	0.174923	0.452356	2112.43	2507.99	2625.25	1212.49	1724.01	2029.19	1798	2506	2904	1215	1835	2105
W09C5.2	unc-59	1840.94	2410.75	1271.12	0.52727	-0.923385	0.0253436	0.131171	2320.38	2471.96	2439.92	795.352	1452.49	1565.52	1975	2470	2699	797	1546	1624
R107.4	ikke-1	1610.39	2409.59	811.185	0.336649	-1.57068	0.000131814	0.00346185	1654.23	2687.13	2887.41	522.916	813.62	1097.02	1408	2685	3194	524	866	1138
D2045.6	cul-1	2859.43	2407.2	3311.65	1.37573	0.460197	0.272812	0.582374	1993.77	2513.99	2713.84	2243.35	3517.54	4174.07	1697	2512	3002	2248	3744	4330
Y38A8.3	ulp-2	2479.58	2405.03	2554.12	1.06199	0.0867735	0.847392	0.965704	2135.93	2406.91	2672.25	1707.46	2687.95	3266.95	1818	2405	2956	1711	2861	3389
Y51H4A.12	set-26	1600.6	2400.77	800.419	0.333401	-1.58467	0.000104821	0.00290399	1595.48	2506.99	3099.85	727.492	803.285	870.481	1358	2505	3429	729	855	903
T21C9.5	lpd-9	2563.73	2400.07	2727.4	1.13638	0.184448	0.655201	0.880088	2403.8	2268.8	2527.61	2556.7	2566.75	3058.73	2046	2267	2796	2562	2732	3173
F45F2.10	F45F2.10	2147.08	2397.39	1896.78	0.791185	-0.337914	0.379865	0.689797	1916.22	2431.93	2844.02	1454.98	2014.32	2221.03	1631	2430	3146	1458	2144	2304
Y48G9A.3	gcn-1	2755.87	2396.54	3115.2	1.29987	0.378372	0.357095	0.669835	2356.8	2308.83	2524	3015.75	3207.5	3122.36	2006	2307	2792	3022	3414	3239
Y54F10AL.2	smg-6	1732.18	2396.22	1068.14	0.445759	-1.16567	0.00445148	0.0430208	2147.67	2432.93	2608.07	928.077	1096.41	1179.92	1828	2431	2885	930	1167	1224
D1054.14	prp-38	2237.34	2393.3	2081.37	0.869666	-0.201466	0.583197	0.839681	1865.7	2519	2795.2	1565.75	1919.43	2758.93	1588	2517	3092	1569	2043	2862
F56C9.6	F56C9.6	2098.09	2390.27	1805.91	0.755526	-0.404447	0.317367	0.629261	2165.3	2608.07	2397.43	1368.16	1782.26	2267.3	1843	2606	2652	1371	1897	2352
T10E9.7	nuo-2	2776.95	2390.15	3163.75	1.32366	0.404535	0.302119	0.614152	2739.81	2309.83	2120.81	3237.29	3049.67	3204.29	2332	2308	2346	3244	3246	3324
F36H1.1	fkb-1	2636.27	2388.91	2883.63	1.20709	0.271535	0.551856	0.820754	1705.92	2558.03	2902.78	2185.47	2666.34	3799.07	1452	2556	3211	2190	2838	3941
M03F4.7	calu-1	2196.89	2388.3	2005.47	0.839706	-0.252043	0.578301	0.836517	3077	2093.66	1994.25	2424.97	1790.72	1800.73	2619	2092	2206	2430	1906	1868
T02G5.8	kat-1	2779.97	2386.48	3173.47	1.32977	0.411179	0.306241	0.618536	2534.21	2330.85	2294.38	3343.07	3178.38	2998.97	2157	2329	2538	3350	3383	3111
F27C1.2	F27C1.2	2635.09	2385.64	2884.54	1.20912	0.273963	0.530821	0.807332	1810.48	2600.06	2746.38	1712.45	2980.14	3961.02	1541	2598	3038	1716	3172	4109
ZK813.1	ZK813.1	1972.39	2385.16	1559.61	0.653879	-0.612905	0.118538	0.356581	1814.01	2473.96	2867.52	1220.47	1460.01	1998.35	1544	2472	3172	1223	1554	2073
K11H3.3	K11H3.3	2292.92	2383.21	2202.63	0.924228	-0.113679	0.788792	0.942048	2361.5	2444.94	2343.19	1750.37	2406.1	2451.42	2010	2443	2592	1754	2561	2543
F45D3.5	sel-1	2609.8	2382.69	2836.9	1.19063	0.251722	0.552037	0.820754	1994.94	2639.09	2514.05	1998.86	2993.29	3518.55	1698	2637	2781	2003	3186	3650
F41H10.6	hda-6	2356.39	2382.49	2330.29	0.978089	-0.031963	0.938028	1	2322.73	2458.95	2365.79	2023.81	2271.75	2695.31	1977	2457	2617	2028	2418	2796
F53C3.13	F53C3.13	2068.18	2381.31	1755.05	0.73701	-0.440243	0.261564	0.570395	2051.33	2274.8	2817.8	1458.98	1651.67	2154.51	1746	2273	3117	1462	1758	2235
ZK1127.1	nos-2	1420.71	2381.15	460.266	0.193296	-2.37112	2.53703e-08	4.69679e-06	1855.13	2316.84	2971.48	353.268	447.209	580.32	1579	2315	3287	354	476	602
K08E4.1	spt-5	2488.01	2380.48	2595.54	1.09035	0.124785	0.757542	0.928402	2319.21	2516.99	2305.23	2414	2652.25	2720.37	1974	2515	2550	2419	2823	2822
B0403.4	tag-320	2162.92	2380.38	1945.46	0.817288	-0.291083	0.467417	0.76335	2207.59	2508.99	2424.56	1840.19	2018.08	1978.1	1879	2507	2682	1844	2148	2052
F33D11.10	F33D11.10	1833.25	2380.31	1286.2	0.540351	-0.88803	0.0352123	0.162493	2906.64	2279.81	1954.47	1463.97	1217.61	1177.03	2474	2278	2162	1467	1296	1221
F42A9.1	dgk-4	1694.56	2378.64	1010.48	0.424813	-1.2351	0.00272747	0.0308774	2310.98	2292.82	2532.13	1000.93	985.551	1044.96	1967	2291	2801	1003	1049	1084
D1054.15	plrg-1	1744	2378.62	1109.39	0.4664	-1.10036	0.00727314	0.0594856	2254.59	2463.95	2417.32	1246.42	1054.14	1027.61	1919	2462	2674	1249	1122	1066
R08D7.6	pde-2	1576.62	2377.96	775.28	0.326027	-1.61694	0.000103094	0.00286624	2079.53	2486.97	2567.39	591.774	856.838	877.229	1770	2485	2840	593	912	910
ZK616.6	perm-3	2396.27	2376.65	2415.9	1.01651	0.0236304	0.994255	1	1910.35	2484.97	2734.63	1944.97	2190.01	3112.72	1626	2483	3025	1949	2331	3229
ZK669.4	ZK669.4	1711.66	2375.45	1047.87	0.441126	-1.18074	0.00407641	0.0407459	2256.94	2359.87	2509.53	1032.86	1013.74	1097.02	1921	2358	2776	1035	1079	1138
T14G10.2	pxf-1	2385.77	2373.49	2398.05	1.01035	0.014853	0.984868	1	2213.47	2215.76	2691.24	1668.54	2478.44	3047.16	1884	2214	2977	1672	2638	3161
C18F10.7	C18F10.7	2863.66	2372.34	3354.98	1.41421	0.499996	0.229198	0.530229	2053.68	2589.05	2474.28	2726.35	3154.89	4183.71	1748	2587	2737	2732	3358	4340
F43E2.2	rpb-4	1908.06	2372.17	1443.94	0.608701	-0.716193	0.085367	0.288579	2776.23	2216.76	2123.52	1834.2	1186.61	1311.02	2363	2215	2349	1838	1263	1360
F25D7.2	tag-353	2367.86	2370.2	2365.52	0.998025	-0.00285205	0.992	1	2259.29	2331.85	2519.48	1608.67	2445.56	3042.34	1923	2330	2787	1612	2603	3156
F31C3.3	F31C3.3	2210.96	2366.43	2055.49	0.868607	-0.203225	0.596502	0.845758	2087.76	2417.92	2593.6	1844.18	2006.8	2315.5	1777	2416	2869	1848	2136	2402
K08E7.3	let-99	2293.57	2365.76	2221.38	0.938972	-0.0908465	0.809451	0.949745	2142.97	2349.86	2604.45	1487.92	2160.88	3015.35	1824	2348	2881	1491	2300	3128
Y2H9A.1	mes-4	1902.69	2365.76	1439.62	0.608523	-0.716616	0.078088	0.27258	2214.64	2365.87	2516.76	1216.48	1506.98	1595.4	1885	2364	2784	1219	1604	1655
F49C12.11	F49C12.11	5197.86	2364.28	8031.44	3.39699	1.76426	2.01924e-05	0.000829627	2751.56	2161.71	2179.57	7749.94	7883.47	8460.92	2342	2160	2411	7766	8391	8777
F53H1.4	F53H1.4	2637.27	2361.37	2913.18	1.23368	0.302972	0.478027	0.771049	1925.62	2582.05	2576.43	2311.21	3165.23	3263.1	1639	2580	2850	2316	3369	3385
F31C3.4	F31C3.4	1536.94	2361.23	712.643	0.30181	-1.72829	3.77049e-05	0.00134541	2320.38	2253.79	2509.53	642.668	735.64	759.622	1975	2252	2776	644	783	788
F54D11.2	F54D11.2	2235.08	2361.17	2108.99	0.893197	-0.162949	0.656222	0.880423	1890.38	2472.96	2720.17	1486.92	2040.63	2799.42	1609	2471	3009	1490	2172	2904
F42A10.4	efk-1	2262.25	2357.25	2167.26	0.919401	-0.121234	0.749539	0.924519	2071.31	2452.94	2547.5	1729.42	2381.67	2390.69	1763	2451	2818	1733	2535	2480
W09D10.2	tat-3	2270.66	2356.1	2185.22	0.927476	-0.108618	0.762412	0.92988	1944.42	2542.01	2581.85	1691.49	2150.55	2713.62	1655	2540	2856	1695	2289	2815
Y108G3AL.7	arid-1	1765.4	2356.07	1174.73	0.498597	-1.00405	0.0158012	0.0968513	2509.54	2259.79	2298.9	943.045	1273.98	1307.17	2136	2258	2543	945	1356	1356
T23G5.2	T23G5.2	1797.21	2354.33	1240.1	0.526731	-0.924861	0.0234977	0.125598	2207.59	2317.84	2537.56	1086.75	1260.83	1372.72	1879	2316	2807	1089	1342	1424
C34G6.7	stam-1	2256.18	2353.68	2158.69	0.917154	-0.124765	0.740678	0.919189	1993.77	2498.98	2568.29	1447	2297.11	2731.94	1697	2497	2841	1450	2445	2834
Y71F9B.4	snr-7	3016.38	2352.63	3680.13	1.56426	0.645484	0.109046	0.338318	2483.69	2466.95	2107.25	3834.05	3605.86	3600.49	2114	2465	2331	3842	3838	3735
C25A1.5	C25A1.5	1665.39	2351.34	979.441	0.416545	-1.26346	0.00207674	0.0250794	2020.79	2436.93	2596.32	799.343	1003.4	1135.58	1720	2435	2872	801	1068	1178
F58G11.1	letm-1	2192.7	2348.47	2036.93	0.867343	-0.205326	0.618946	0.860401	2349.75	2460.95	2234.71	1962.93	1968.28	2179.58	2000	2459	2472	1967	2095	2261
F44C4.4	gon-14	1579.03	2342.57	815.484	0.348115	-1.52237	0.000226492	0.00514298	1989.07	2305.83	2732.82	700.548	846.503	899.4	1693	2304	3023	702	901	933
M01B12.4	M01B12.4	1725.79	2342.35	1109.24	0.473557	-1.07839	0.00862796	0.0661376	2189.97	2296.82	2540.27	855.227	1152.78	1319.7	1864	2295	2810	857	1227	1369
R11H6.1	pes-9	2421.51	2341.64	2501.38	1.06822	0.0952049	0.769589	0.932204	2920.74	2205.75	1898.42	3027.72	2345.03	2131.38	2486	2204	2100	3034	2496	2211
Y39H10A.7	chk-1	1856.08	2336.97	1375.18	0.588444	-0.765023	0.0608486	0.233369	2202.89	2332.85	2475.18	1055.81	1391.42	1678.3	1875	2331	2738	1058	1481	1741
F22G12.5	F22G12.5	2707.16	2335.09	3079.23	1.31868	0.399094	0.344439	0.657618	1954.99	2369.88	2680.39	2035.78	3184.02	4017.9	1664	2368	2965	2040	3389	4168
F44B9.6	lin-36	1504.74	2332.47	677.005	0.290252	-1.78462	1.9937e-05	0.000823434	2057.21	2306.83	2633.38	531.898	735.64	763.478	1751	2305	2913	533	783	792
C43E11.10	cdc-6	2044.72	2331.66	1757.79	0.753879	-0.407594	0.297357	0.608994	1803.44	2493.98	2697.57	1049.82	1875.27	2348.27	1535	2492	2984	1052	1996	2436
F59F4.2	F59F4.2	2507.14	2331.3	2682.99	1.15086	0.202709	0.645	0.874018	1897.43	2426.92	2669.54	1618.65	2681.38	3748.95	1615	2425	2953	1622	2854	3889
T08G5.5	vps-39	1498.64	2330.88	666.389	0.285895	-1.80644	1.73262e-05	0.00074819	2219.34	2431.93	2341.39	639.674	655.781	703.711	1889	2430	2590	641	698	730
ZK856.12	hpo-40	1801.15	2330.41	1271.9	0.545783	-0.8736	0.0323914	0.153722	2208.77	2320.84	2461.62	1141.63	1259.89	1414.17	1880	2319	2723	1144	1341	1467
C03B1.12	lmp-1	2109.37	2330.31	1888.43	0.810378	-0.303333	0.434468	0.737109	1702.4	2505.99	2782.54	901.132	2215.38	2548.78	1449	2504	3078	903	2358	2644
ZK973.10	lpd-5	2541.64	2330.16	2753.11	1.18151	0.240633	0.56348	0.827292	2194.67	2374.88	2420.94	2575.66	2775.33	2908.35	1868	2373	2678	2581	2954	3017
F33H2.5	F33H2.5	2320.57	2329.58	2311.56	0.992266	-0.0112008	0.94467	1	1945.6	2342.86	2700.28	1835.2	2331.88	2767.61	1656	2341	2987	1839	2482	2871
C10F3.1	cpg-4	2697.83	2329.23	3066.43	1.3165	0.396703	0.318739	0.630585	2377.95	2413.91	2195.84	2226.39	3242.27	3730.63	2024	2412	2429	2231	3451	3870
T23D8.1	mom-5	2042.65	2328.22	1757.07	0.754683	-0.406057	0.328029	0.640033	2380.3	2292.82	2311.55	1326.25	1911.91	2033.05	2026	2291	2557	1329	2035	2109
C18D11.3	C18D11.3	1944.52	2327.31	1561.74	0.67105	-0.575509	0.157827	0.423645	2283.96	2353.86	2344.1	1494.9	1461.89	1728.43	1944	2352	2593	1498	1556	1793
F22B5.9	fars-3	2589.57	2327.11	2852.03	1.22557	0.293447	0.482253	0.773623	2148.85	2426.92	2405.57	2748.3	2784.72	3023.06	1829	2425	2661	2754	2964	3136
T09A5.8	cec-3	1457.07	2326.73	587.413	0.252463	-1.98586	3.05594e-06	0.000186389	2522.46	2234.77	2222.96	597.761	592.834	571.645	2147	2233	2459	599	631	593
R09B3.1	exo-3	1541.15	2321.91	760.395	0.327486	-1.61049	0.000132464	0.0034683	2611.75	2311.83	2042.16	874.188	645.447	761.55	2223	2310	2259	876	687	790
Y41E3.7	Y41E3.7	1923.21	2320.31	1526.11	0.657719	-0.604456	0.142971	0.398052	2355.63	2339.85	2265.45	1267.37	1567.11	1743.85	2005	2338	2506	1270	1668	1809
H21P03.3	sms-1	1582.64	2319.77	845.505	0.364478	-1.4561	0.000407667	0.00812031	1900.95	2434.93	2623.44	696.556	862.475	977.483	1618	2433	2902	698	918	1014
C01G8.5	erm-1	2684.55	2319.54	3049.55	1.31472	0.394755	0.341032	0.654575	2134.75	2309.83	2514.05	2498.82	3210.32	3439.51	1817	2308	2781	2504	3417	3568
Y69A2AR.1	Y69A2AR.1	1955.03	2317.55	1592.52	0.687156	-0.541291	0.178453	0.457352	2079.53	2360.87	2512.24	1187.54	1512.62	2077.39	1770	2359	2779	1190	1610	2155
T22D1.10	ruvb-2	2068.66	2317.1	1820.21	0.785555	-0.348216	0.377818	0.688277	2068.96	2362.87	2519.48	1636.61	1743.74	2080.28	1761	2361	2787	1640	1856	2158
Y62H9A.6	Y62H9A.6	1819.03	2315.77	1322.3	0.570997	-0.808445	0.0428257	0.18519	1680.07	2669.11	2598.13	1099.72	1432.76	1434.41	1430	2667	2874	1102	1525	1488
C24F3.1	tram-1	2999.05	2311.1	3686.99	1.59534	0.673864	0.102549	0.324822	2048.98	2401.9	2482.41	2752.3	3957.24	4351.44	1744	2400	2746	2758	4212	4514
K06A4.7	K06A4.7	2595.83	2309.5	2882.16	1.24796	0.31957	0.465268	0.762217	1754.09	2456.95	2717.45	2001.85	2855.19	3789.43	1493	2455	3006	2006	3039	3931
C47D12.2	C47D12.2	1829.44	2309.3	1349.58	0.584409	-0.774949	0.053752	0.214789	1859.83	2497.98	2570.1	1023.88	1374.51	1650.35	1583	2496	2843	1026	1463	1712
Y18D10A.1	attf-6	1628.71	2308.9	948.527	0.410814	-1.28344	0.00164951	0.0216785	1916.22	2266.8	2743.67	877.182	890.66	1077.74	1631	2265	3035	879	948	1118
T25D3.4	T25D3.4	2010.13	2308.2	1712.06	0.741728	-0.431039	0.281184	0.591064	2047.81	2314.83	2561.96	1262.38	1868.69	2005.09	1743	2313	2834	1265	1989	2080
Y71G12B.1	chaf-2	1990.28	2307.95	1672.61	0.724716	-0.464513	0.249112	0.55352	2158.25	2314.83	2450.77	1401.1	1597.18	2019.55	1837	2313	2711	1404	1700	2095
F23A7.4	F23A7.4	1897.41	2307.86	1486.96	0.644304	-0.634186	0.119712	0.358338	2343.88	2065.64	2514.05	1222.47	1280.56	1957.86	1995	2064	2781	1225	1363	2031
Y63D3A.6	dnj-29	3020.68	2307.8	3733.57	1.61781	0.694038	0.0898992	0.297384	2128.88	2539.01	2255.51	3216.33	4009.85	3974.52	1812	2537	2495	3223	4268	4123
F48E8.7	skpt-1	1867.11	2307.39	1426.83	0.618374	-0.693449	0.0803468	0.2775	1823.41	2263.79	2834.98	935.062	1317.2	2028.23	1552	2262	3136	937	1402	2104
C50B8.1	C50B8.1	1736.85	2306.8	1166.91	0.505856	-0.9832	0.0163542	0.0990952	2110.08	2421.92	2388.39	983.961	1192.24	1324.52	1796	2420	2642	986	1269	1374
Y53C10A.12	hsf-1	1488.89	2305.44	672.342	0.291633	-1.77777	1.8497e-05	0.000780344	1705.92	2501.98	2708.41	562.833	683.967	770.226	1452	2500	2996	564	728	799
C25H3.6	mdt-26	1584.87	2305.41	864.33	0.374913	-1.41537	0.000659742	0.0114289	2396.75	1882.49	2637	802.337	978.974	811.677	2040	1881	2917	804	1042	842
B0238.11	B0238.11	1822.92	2304.43	1341.41	0.582098	-0.780667	0.0645949	0.242189	2760.96	2133.69	2018.65	1204.5	1330.35	1489.36	2350	2132	2233	1207	1416	1545
F59G1.5	ptp-2	1613.7	2304.41	922.992	0.400533	-1.32001	0.00130803	0.0185936	1935.02	2381.89	2596.32	709.529	947.97	1111.48	1647	2380	2872	711	1009	1153
M18.5	ddb-1	2347.18	2301.29	2393.07	1.03988	0.05642	0.878247	0.978824	2415.55	2298.82	2189.51	2385.06	2395.76	2398.4	2056	2297	2422	2390	2550	2488
T23B12.4	T23B12.4	2672.34	2300.3	3044.38	1.32347	0.404327	0.331522	0.643734	2059.56	2340.85	2500.49	2371.09	3083.49	3678.58	1753	2339	2766	2376	3282	3816
ZK858.1	gld-4	1885.35	2300.18	1470.53	0.639312	-0.645408	0.10186	0.323158	1574.33	2587.05	2739.15	895.145	1783.2	1733.25	1340	2585	3030	897	1898	1798
R03D7.4	R03D7.4	1895.08	2299.71	1490.45	0.648106	-0.625698	0.131683	0.379309	2498.96	2265.79	2134.37	1570.74	1444.03	1456.59	2127	2264	2361	1574	1537	1511
M01D7.7	egl-30	1674.93	2299.7	1050.16	0.456653	-1.13083	0.0339787	0.158709	1122.01	2509.99	3267.09	885.165	1149.03	1116.3	955	2508	3614	887	1223	1158
T24G10.2	T24G10.2	2457.09	2297.43	2616.74	1.13899	0.187749	0.640622	0.871908	2171.17	2612.07	2109.06	2389.05	2805.39	2655.79	1848	2610	2333	2394	2986	2755
Y17G9B.9	Y17G9B.9	1372.58	2294.35	450.82	0.196491	-2.34746	4.20091e-08	6.61055e-06	2268.69	2143.7	2470.66	485.993	339.165	527.301	1931	2142	2733	487	361	547
T03D8.1	num-1	1511.42	2294.33	728.497	0.31752	-1.65508	7.60031e-05	0.00227176	2175.87	2373.88	2333.25	649.654	695.241	840.597	1852	2372	2581	651	740	872
F57C9.5	htp-3	1965.11	2294.28	1635.94	0.71305	-0.487926	0.222506	0.521034	2029.01	2441.93	2411.9	1474.94	1550.2	1882.67	1727	2440	2668	1478	1650	1953
ZK970.4	vha-9	2421.51	2293.87	2549.14	1.11128	0.152225	0.734719	0.916491	1989.07	2290.81	2601.74	2053.74	2492.53	3101.15	1693	2289	2878	2058	2653	3217
VW02B12L.3	ebp-2	1649.94	2293.51	1006.37	0.438792	-1.18839	0.00390847	0.0396031	2125.35	2337.85	2417.32	838.263	1024.07	1156.78	1809	2336	2674	840	1090	1200
C27A2.6	dsh-2	1833.74	2288.5	1378.97	0.602565	-0.730811	0.0760618	0.268847	2305.11	2258.79	2301.61	1080.76	1394.24	1661.91	1962	2257	2546	1083	1484	1724
Y41D4A.4	Y41D4A.4	1770.81	2288.13	1253.49	0.547824	-0.868217	0.0298462	0.145586	1749.39	2384.89	2730.11	974.979	1200.7	1584.8	1489	2383	3020	977	1278	1644
K09F5.3	spp-14	2331.11	2287.78	2374.44	1.03788	0.0536375	0.911105	0.990066	2198.19	2154.71	2510.44	2123.6	2091.36	2908.35	1871	2153	2777	2128	2226	3017
C16C10.4	C16C10.4	1870.62	2287.25	1453.99	0.635696	-0.653591	0.104059	0.328149	2074.83	2338.85	2448.06	1433.03	1281.5	1647.45	1766	2337	2708	1436	1364	1709
H27M09.4	dpy-14	1187.06	2286.32	87.8048	0.0384044	-4.70259	0.00125085	0.0181246	290.194	3311.62	3257.15	9.97932	114.621	138.814	247	3309	3603	10	122	144
F13B12.6	F13B12.6	2329.42	2282.65	2376.2	1.04098	0.0579443	0.9075	0.987649	2087.76	2174.72	2585.47	1939.98	2389.19	2799.42	1777	2173	2860	1944	2543	2904
W01A8.4	nuo-6	2794.88	2282.4	3307.35	1.44906	0.53512	0.177172	0.455507	2688.12	2072.64	2086.46	3567.61	3041.21	3313.22	2288	2071	2308	3575	3237	3437
T10F2.3	ulp-1	1975.4	2282.02	1668.77	0.731269	-0.451526	0.270607	0.580067	2218.17	2283.81	2344.1	1256.4	1849.9	1900.02	1888	2282	2593	1259	1969	1971
C13G3.3	pptr-2	2004.04	2281.69	1726.4	0.756632	-0.402337	0.304022	0.616109	1823.41	2391.89	2629.77	1138.64	1757.83	2282.72	1552	2390	2909	1141	1871	2368
Y62E10A.14	Y62E10A.14	1331.4	2281.11	381.688	0.167326	-2.57927	2.68368e-09	7.96799e-07	2247.54	2334.85	2260.93	404.162	348.56	392.343	1913	2333	2501	405	371	407
Y97E10AL.2	Y97E10AL.2	2564.63	2279.41	2849.85	1.25025	0.322222	0.411406	0.717818	2415.55	2311.83	2110.86	2210.42	2999.87	3339.25	2056	2310	2335	2215	3193	3464
ZK688.5	ZK688.5	2246.31	2278.74	2213.87	0.971537	-0.0416597	0.916827	0.993266	2231.09	2253.79	2351.33	1881.1	2206.92	2553.6	1899	2252	2601	1885	2349	2649
Y51H1A.6	mcd-1	1915.26	2278.57	1551.95	0.681109	-0.554042	0.170389	0.444745	2091.28	2338.85	2405.57	1277.35	1527.65	1850.86	1780	2337	2661	1280	1626	1920
Y53F4B.22	arp-1	2625.99	2277.85	2974.13	1.30567	0.384795	0.35826	0.670573	1953.82	2419.92	2459.81	2257.32	3069.39	3595.67	1663	2418	2721	2262	3267	3730
W06H3.3	ctps-1	2226.04	2277.27	2174.81	0.955006	-0.0664188	0.884447	0.980783	2466.07	2227.76	2137.98	2414	2110.15	2000.27	2099	2226	2365	2419	2246	2075
Y34D9A.4	spd-1	1642.99	2273.82	1012.16	0.445139	-1.16767	0.00440128	0.0427522	2059.56	2341.86	2420.04	947.037	943.273	1146.18	1753	2340	2677	949	1004	1189
C42C1.8	C42C1.8	2887.25	2272.02	3502.49	1.54158	0.624407	0.12076	0.360301	2220.52	2566.03	2029.5	2558.7	3711.08	4237.69	1890	2564	2245	2564	3950	4396
F08F3.2	acl-6	2337.77	2271.53	2404.01	1.05832	0.0817785	0.850573	0.966999	2135.93	2275.8	2402.86	1940.98	2332.82	2938.23	1818	2274	2658	1945	2483	3048
F56A8.3	F56A8.3	2315.1	2271.12	2359.08	1.03873	0.0548197	0.912732	0.990876	2044.28	2350.86	2418.23	2095.66	2194.71	2786.89	1740	2349	2675	2100	2336	2891
T07C4.8	ced-9	1695.41	2269.83	1120.99	0.493863	-1.01782	0.0118368	0.0813735	1815.18	2426.92	2567.39	943.045	1061.65	1358.26	1545	2425	2840	945	1130	1409
Y62E10A.2	Y62E10A.2	2014.1	2268.84	1759.37	0.775448	-0.366898	0.387593	0.696171	2486.04	2329.85	1990.63	1658.56	1748.44	1871.1	2116	2328	2202	1662	1861	1941
F41E6.4	smk-1	1623.21	2267.16	979.26	0.431933	-1.21112	0.00304782	0.0334492	1936.2	2251.78	2613.49	859.219	1065.41	1013.15	1648	2250	2891	861	1134	1051
K07A1.8	ile-1	1749.32	2265.58	1233.06	0.544256	-0.877643	0.0308032	0.148658	1925.62	2546.02	2325.11	1032.86	1224.19	1442.13	1639	2544	2572	1035	1303	1496
F25B3.1	ehbp-1	2286.23	2262.4	2310.07	1.02107	0.0300824	0.953373	1	2098.33	2259.79	2429.08	1910.04	2416.43	2603.73	1786	2258	2687	1914	2572	2701
F09F7.4	F09F7.4	2319.69	2261.66	2377.72	1.05131	0.0721932	0.858242	0.970912	2254.59	2275.8	2254.6	2381.07	2567.69	2184.4	1919	2274	2494	2386	2733	2266
Y116A8C.32	sfa-1	2060.51	2258.8	1862.21	0.824425	-0.278541	0.516479	0.797108	2580.03	2149.7	2046.68	2033.78	1865.88	1686.98	2196	2148	2264	2038	1986	1750
F30F8.1	F30F8.1	1679.16	2257.68	1100.64	0.48751	-1.0365	0.0112932	0.0784936	2066.61	2263.79	2442.64	905.124	1060.71	1336.09	1759	2262	2702	907	1129	1386
E02D9.1	E02D9.1	1836.41	2257.26	1415.55	0.627112	-0.673206	0.104836	0.329741	2389.7	2321.84	2060.24	1449.99	1475.04	1321.63	2034	2320	2279	1453	1570	1371
F44G4.4	tdp-1	1879.21	2255.88	1502.55	0.666059	-0.586278	0.162747	0.432588	2610.58	2107.67	2049.39	1564.76	1449.67	1493.22	2222	2106	2267	1568	1543	1549
ZK418.5	ZK418.5	1881.88	2254.49	1509.27	0.669448	-0.578956	0.146846	0.405235	1983.19	2335.85	2444.44	1472.95	1333.17	1721.68	1688	2334	2704	1476	1419	1786
ZK829.9	ZK829.9	1483.6	2252.59	714.608	0.317238	-1.65636	8.17462e-05	0.002391	2291.01	2234.77	2232	587.782	733.761	822.281	1950	2233	2469	589	781	853
R10E4.2	sup-26	1620.39	2252.37	988.414	0.438833	-1.18826	0.0140912	0.0905753	1277.09	2494.98	2985.04	585.786	1097.35	1282.1	1087	2493	3302	587	1168	1330
F33A8.5	sdhd-1	2640.43	2252.16	3028.69	1.34479	0.427385	0.310181	0.62252	1971.44	2244.78	2540.27	2465.89	2830.76	3789.43	1678	2243	2810	2471	3013	3931
F11A10.5	F11A10.5	1854.34	2250.91	1457.77	0.647634	-0.626748	0.137689	0.389354	2576.5	2165.72	2010.52	1239.43	1519.2	1614.68	2193	2164	2224	1242	1617	1675
F59E12.5	npl-4.2	2112.81	2248.89	1976.73	0.878981	-0.186097	0.649824	0.876532	2182.92	2302.82	2260.93	1510.87	1945.74	2473.59	1858	2301	2501	1514	2071	2566
F35B12.5	sas-5	1663.55	2244.82	1082.28	0.482126	-1.05252	0.00946514	0.0704891	1738.82	2421.92	2573.72	689.571	1117.08	1440.2	1480	2420	2847	691	1189	1494
R13H4.4	hmp-1	2681.01	2244.63	3117.4	1.38882	0.473865	0.244186	0.548382	2142.97	2209.75	2381.16	1905.05	3465.87	3981.27	1824	2208	2634	1909	3689	4130
F32E10.1	nol-10	1700.47	2244.49	1156.45	0.515242	-0.956679	0.0204437	0.115181	2302.76	2235.77	2194.94	1160.59	1109.57	1199.2	1960	2234	2428	1163	1181	1244
C23G10.8	C23G10.8	2388.3	2244.32	2532.29	1.12831	0.174167	0.668922	0.886114	2099.5	2499.98	2133.46	2135.57	2504.75	2956.55	1787	2498	2360	2140	2666	3067
F27D4.1	F27D4.1	3146.8	2244.18	4049.43	1.80441	0.851528	0.038353	0.172645	2120.65	2267.8	2344.1	3451.85	4096.28	4600.15	1805	2266	2593	3459	4360	4772
T01E8.4	mec-15	2602.97	2242.65	2963.29	1.32133	0.401993	0.326749	0.638644	2053.68	2323.84	2350.43	1965.93	3234.75	3689.18	1748	2322	2600	1970	3443	3827
ZK484.4	ZK484.4	1567.65	2242.36	892.949	0.398219	-1.32837	0.00169249	0.0220837	2711.61	2101.66	1913.79	870.196	991.188	817.461	2308	2100	2117	872	1055	848
T24H10.3	dnj-23	2030.78	2241.77	1819.79	0.811765	-0.300867	0.464979	0.76203	2121.83	2423.92	2179.57	1294.32	1937.28	2227.78	1806	2422	2411	1297	2062	2311
C16A3.3	let-716	2210.05	2240.86	2179.24	0.972504	-0.0402237	0.935276	0.999262	2389.7	2317.84	2015.04	2543.73	2101.69	1892.31	2034	2316	2229	2549	2237	1963
F23C8.6	F23C8.6	1935.41	2238.94	1631.88	0.728864	-0.456279	0.259453	0.567825	2032.54	2389.89	2294.38	1277.35	1685.49	1932.79	1730	2388	2538	1280	1794	2005
F11A10.8	cpsf-4	1661.65	2237.98	1085.32	0.484955	-1.04408	0.00970134	0.0714033	1698.87	2351.86	2663.21	769.405	1093.6	1392.96	1446	2350	2946	771	1164	1445
EEED8.1	mel-47	2789.91	2234.57	3345.26	1.49705	0.582121	0.163349	0.433539	1845.73	2353.86	2504.11	2228.38	3439.56	4367.83	1571	2352	2770	2233	3661	4531
Y48E1B.12	csc-1	1842.52	2234.34	1450.7	0.649272	-0.623106	0.122724	0.363551	1976.14	2353.86	2373.03	1170.57	1466.58	1714.93	1682	2352	2625	1173	1561	1779
F41H10.3	F41H10.3	2135.85	2233.41	2038.28	0.912634	-0.131891	0.745576	0.922139	2128.88	2259.79	2311.55	1487.92	2154.31	2472.63	1812	2258	2557	1491	2293	2565
T05H4.11	T05H4.11	1496.22	2232.02	760.418	0.340686	-1.55348	0.00017978	0.00437251	1896.25	2275.8	2524	586.784	859.656	834.813	1614	2274	2792	588	915	866
F48E8.6	F48E8.6	2330.41	2231.81	2429.02	1.08837	0.122166	0.806492	0.949172	1774.06	2326.84	2594.51	2118.61	2311.21	2857.26	1510	2325	2870	2123	2460	2964
F15E11.15	F15E11.15	3029.65	2231.11	3828.19	1.71582	0.778899	0.190589	0.475478	1579.03	2658.11	2456.2	1513.86	5063.05	4907.66	1344	2656	2717	1517	5389	5091
Y32F6A.3	pap-1	1842.5	2230.94	1454.06	0.651769	-0.617568	0.131403	0.378987	2248.71	2056.63	2387.49	1343.22	1711.8	1307.17	1914	2055	2641	1346	1822	1356
C32F10.1	obr-4	1833.47	2230.88	1436.06	0.643717	-0.635501	0.121927	0.362214	2197.02	2336.85	2158.78	1268.37	1429.94	1609.86	1870	2335	2388	1271	1522	1670
Y63D3A.5	tfg-1	2222.38	2225.58	2219.17	0.997121	-0.00415998	0.955475	1	1693	2485.97	2497.78	1474.94	2213.5	2969.08	1441	2484	2763	1478	2356	3080
F38E11.5	F38E11.5	1875.42	2223.35	1527.49	0.687022	-0.541572	0.182413	0.463499	2179.4	2182.73	2307.94	1549.79	1554.9	1477.79	1855	2181	2553	1553	1655	1533
C06G4.2	clp-1	2038.46	2222.65	1854.26	0.834255	-0.26144	0.505197	0.789281	2073.66	2216.76	2377.55	1960.94	1761.59	1840.25	1765	2215	2630	1965	1875	1909
K02A11.1	gfi-2	1779.07	2222.56	1335.57	0.600915	-0.734767	0.0753608	0.26709	2241.66	2252.78	2173.24	1101.72	1460.95	1444.05	1908	2251	2404	1104	1555	1498
W06B4.1	W06B4.1	1976.98	2221.32	1732.64	0.780003	-0.358449	0.401335	0.708583	2322.73	2394.9	1946.33	1245.42	1956.07	1996.42	1977	2393	2153	1248	2082	2071
Y41D4B.13	ced-2	1712.23	2221.12	1203.33	0.541768	-0.884254	0.0287653	0.142298	1862.18	2280.81	2520.38	861.215	1166.88	1581.9	1585	2279	2788	863	1242	1641
T12D8.8	hip-1	4553.55	2219.63	6887.47	3.10298	1.63366	7.57969e-05	0.00227176	2319.21	2378.88	1960.8	5448.71	7362.04	7851.68	1974	2377	2169	5460	7836	8145
M01D7.6	emr-1	1610.52	2219.26	1001.79	0.451406	-1.1475	0.00422685	0.0416231	1449.8	2392.9	2815.09	719.509	916.027	1369.83	1234	2391	3114	721	975	1421
C36A4.5	C36A4.5	1617.08	2218.37	1015.8	0.457902	-1.12689	0.00571531	0.0510131	1985.54	2181.73	2487.84	1029.87	929.18	1088.34	1690	2180	2752	1032	989	1129
Y47G6A.20	rnp-6	2181.41	2214.56	2148.25	0.970055	-0.0438617	0.927056	0.996799	2214.64	2414.91	2014.13	1952.95	2198.46	2293.33	1885	2413	2228	1957	2340	2379
C34G6.1	hpo-27	1938.73	2214.02	1663.45	0.751323	-0.412495	0.295491	0.606882	1877.45	2201.74	2562.87	1235.44	1770.05	1984.85	1598	2200	2835	1238	1884	2059
ZK1251.9	dcaf-1	2061.17	2211.61	1910.72	0.86395	-0.210979	0.605914	0.852159	2140.62	2228.77	2265.45	1490.91	2046.26	2195	1822	2227	2506	1494	2178	2277
C06A5.6	C06A5.6	1587.86	2210.08	965.652	0.436931	-1.19452	0.00341946	0.0361374	1864.53	2287.81	2477.89	889.157	895.358	1112.44	1587	2286	2741	891	953	1154
Y105E8B.3	riok-2	2343.59	2209.14	2478.03	1.12172	0.165707	0.667299	0.885271	2279.26	2391.89	1956.28	2295.24	2485.96	2652.89	1940	2390	2164	2300	2646	2752
T28D9.2	rsp-5	1622.7	2208.55	1036.86	0.469474	-1.09088	0.00703604	0.0583654	1804.61	2261.79	2559.25	984.959	924.483	1201.13	1536	2260	2831	987	984	1246
D1007.16	eaf-1	1714.53	2207.79	1221.26	0.55316	-0.85423	0.0322692	0.15346	1485.04	2598.06	2540.27	789.364	1265.53	1608.9	1264	2596	2810	791	1347	1669
Y116A8C.36	itsn-1	1917.84	2204.75	1630.93	0.739731	-0.434927	0.311247	0.623147	2615.27	2099.66	1899.33	1613.66	1642.27	1636.85	2226	2098	2101	1617	1748	1698
Y80D3A.1	wars-1	2512.62	2203.25	2821.99	1.28083	0.357077	0.372485	0.684259	2451.97	1853.47	2304.32	2683.44	2792.24	2990.29	2087	1852	2549	2689	2972	3102
T22D1.3	T22D1.3	2609.84	2202.55	3017.12	1.36983	0.454001	0.266589	0.575926	2247.54	2122.68	2237.43	3021.74	2631.58	3398.06	1913	2121	2475	3028	2801	3525
T27F2.1	skp-1	2242.71	2201.95	2283.47	1.03702	0.0524411	0.89854	0.983749	2077.18	2472.96	2055.72	2190.46	2256.71	2403.22	1768	2471	2274	2195	2402	2493
R05F9.1	btbd-10	1537.55	2201.35	873.756	0.396918	-1.33309	0.0011205	0.0167288	1732.94	2330.85	2540.27	725.496	866.233	1029.54	1475	2329	2810	727	922	1068
Y11D7A.12	flh-1	1584.97	2200.15	969.781	0.440778	-1.18187	0.00444193	0.0429878	2192.32	2198.74	2209.4	773.397	1119.9	1016.04	1866	2197	2444	775	1192	1054
F29C4.7	grld-1	1584.57	2198.13	971.02	0.441749	-1.1787	0.00404173	0.0405617	1917.4	2267.8	2409.19	778.387	983.672	1151	1632	2266	2665	780	1047	1194
Y57E12AL.5	mdt-6	1676.98	2197.82	1156.14	0.526038	-0.926761	0.0229291	0.123905	1888.03	2346.86	2358.56	804.333	1162.18	1501.89	1607	2345	2609	806	1237	1558
K01G5.2	hpl-2	1631	2197.23	1064.78	0.484603	-1.04513	0.0114821	0.0794557	2162.95	2308.83	2119.9	972.983	1097.35	1124.01	1841	2307	2345	975	1168	1166
F36F2.3	tag-214	2355.62	2196.13	2515.11	1.14525	0.195658	0.672818	0.888583	1466.25	2767.19	2354.95	2134.58	2965.11	2445.64	1248	2765	2605	2139	3156	2537
T11G6.1	hars-1	2174.94	2195.84	2154.03	0.980958	-0.027737	0.944482	1	2124.18	2180.73	2282.63	1689.5	2224.77	2547.82	1808	2179	2525	1693	2368	2643
F29D11.2	capg-1	2121.7	2194.9	2048.5	0.933301	-0.0995864	0.782901	0.938693	1880.98	2263.79	2439.92	1663.55	2169.34	2312.61	1601	2262	2699	1667	2309	2399
Y41E3.1	Y41E3.1	1792.32	2192.49	1392.15	0.634961	-0.655259	0.101327	0.322248	1703.57	2528	2345.91	1053.82	1432.76	1689.87	1450	2526	2595	1056	1525	1753
T17E9.2	nmt-1	2668.87	2192.03	3145.71	1.43507	0.521119	0.217903	0.514222	1722.37	2393.9	2459.81	2577.66	3304.27	3555.19	1466	2392	2721	2583	3517	3688
C18E9.4	C18E9.4	2416.64	2190.67	2642.62	1.2063	0.270594	0.494248	0.781893	2300.41	2207.75	2063.86	2498.82	2744.32	2684.71	1958	2206	2283	2504	2921	2785
ZK1248.10	tbc-2	1537.37	2187.09	887.641	0.405855	-1.30097	0.00144229	0.0199787	1644.83	2266.8	2649.65	536.887	945.152	1180.88	1400	2265	2931	538	1006	1225
T16G12.5	ekl-6	2226.84	2186.75	2266.94	1.03667	0.0519568	0.916205	0.992899	1991.42	2177.73	2391.11	1933.99	2345.03	2521.79	1695	2176	2645	1938	2496	2616
T26A8.4	T26A8.4	2303.16	2185.54	2420.78	1.10763	0.147481	0.690767	0.895632	2442.57	1971.56	2142.5	1773.32	2587.42	2901.6	2079	1970	2370	1777	2754	3010
F53A2.7	F53A2.7	2744.18	2184.78	3303.59	1.51209	0.596544	0.139877	0.393526	2233.44	2240.78	2080.13	3086.6	3549.49	3274.67	1901	2239	2301	3093	3778	3397
R12B2.5	mdt-15	1682.35	2183.9	1180.8	0.540682	-0.887149	0.028953	0.142957	1905.65	2265.79	2380.26	1061.8	1322.84	1157.75	1622	2264	2633	1064	1408	1201
K07C5.1	arx-2	2310.2	2183.11	2437.28	1.11643	0.158889	0.698021	0.899305	2128.88	2073.64	2346.81	1961.93	2858	2491.91	1812	2072	2596	1966	3042	2585
C55A6.1	C55A6.1	1584.3	2180.77	987.83	0.452974	-1.1425	0.00578611	0.0514065	2148.85	2261.79	2131.66	863.211	934.817	1165.46	1829	2260	2358	865	995	1209
K07H8.3	K07H8.3	1837.77	2179.71	1495.83	0.686254	-0.543186	0.180071	0.460011	2067.78	2328.84	2142.5	1663.55	1463.76	1360.19	1760	2327	2370	1667	1558	1411
ZK6.7	lipl-5	2385.46	2174.23	2596.68	1.1943	0.256166	0.481794	0.77334	3082.88	1879.49	1560.32	3596.55	2029.35	2164.15	2624	1878	1726	3604	2160	2245
R12C12.2	ran-5	1700.11	2173.68	1226.54	0.564268	-0.825547	0.0420964	0.183295	1964.39	2182.73	2373.93	1032.86	1234.52	1412.24	1672	2181	2626	1035	1314	1465
Y105E8A.9	apg-1	1869.04	2172.16	1565.93	0.720908	-0.472113	0.233958	0.536688	1815.18	2350.86	2350.43	1366.17	1588.72	1742.89	1545	2349	2600	1369	1691	1808
C26E6.3	ntl-9	2097.98	2170.02	2025.93	0.933596	-0.0991298	0.813584	0.951682	2258.11	1948.54	2303.42	1743.39	2208.8	2125.59	1922	1947	2548	1747	2351	2205
T28D6.6	T28D6.6	1836.55	2169.7	1503.4	0.692908	-0.529263	0.179658	0.459144	1783.46	2312.83	2412.8	1455.98	1394.24	1659.99	1518	2311	2669	1459	1484	1722
ZK792.6	let-60	1763.31	2169.46	1357.16	0.625576	-0.676743	0.0961539	0.310885	2167.65	1978.57	2362.18	1340.22	1320.96	1410.31	1845	1977	2613	1343	1406	1463
T25G3.3	T25G3.3	2457.82	2166.68	2748.96	1.26874	0.343399	0.391384	0.700263	2328.6	2050.62	2120.81	2747.31	2626.88	2872.68	1982	2049	2346	2753	2796	2980
T23B5.1	prmt-3	1838.58	2165.73	1511.43	0.697883	-0.518942	0.201265	0.489429	2004.34	2214.75	2278.11	1129.66	1598.11	1806.51	1706	2213	2520	1132	1701	1874
T26C12.1	T26C12.1	2696.55	2165.64	3227.47	1.49031	0.57561	0.158615	0.424806	2113.6	2175.72	2207.59	2632.54	3137.04	3912.83	1799	2174	2442	2638	3339	4059
C32E8.5	C32E8.5	1902.19	2165.44	1638.95	0.756867	-0.401888	0.294497	0.605542	1510.89	2493.98	2491.45	1244.42	1642.27	2030.16	1286	2492	2756	1247	1748	2106
T11G6.5	T11G6.5	1966.17	2165.16	1767.19	0.816191	-0.293021	0.458585	0.757183	1859.83	2251.78	2383.87	1206.5	1959.83	2135.23	1583	2250	2637	1209	2086	2215
C27D9.1	C27D9.1	1687.15	2159.24	1215.05	0.56272	-0.82951	0.0395013	0.175939	1781.11	2227.76	2468.85	942.048	1255.19	1447.91	1516	2226	2731	944	1336	1502
Y75B7AL.4	rga-4	1959.63	2155.75	1763.51	0.818052	-0.289736	0.455461	0.75476	1844.56	2117.68	2505.01	1315.27	1821.72	2153.55	1570	2116	2771	1318	1939	2234
F10G7.1	tag-151	1975.91	2153.75	1798.07	0.834856	-0.260401	0.496892	0.783398	1815.18	2293.82	2352.23	1748.38	1701.46	1944.36	1545	2292	2602	1752	1811	2017
F25D7.1	cup-2	1627.47	2152.82	1102.12	0.511941	-0.965949	0.016609	0.100291	1680.07	2390.89	2387.49	996.934	1047.56	1261.86	1430	2389	2641	999	1115	1309
Y37D8A.19	Y37D8A.19	1940.45	2151.55	1729.36	0.803773	-0.315139	0.439949	0.741474	2201.72	2042.62	2210.3	1609.66	1551.14	2027.27	1874	2041	2445	1613	1651	2103
Y53G8AL.2	Y53G8AL.2	2893.45	2147.1	3639.81	1.69522	0.761475	0.0590683	0.229223	2276.91	2248.78	1915.6	3516.71	3617.13	3785.58	1938	2247	2119	3524	3850	3927
T06D8.9	T06D8.9	1506.16	2146.57	865.747	0.403317	-1.31001	0.00153132	0.0209174	2181.75	2094.66	2163.3	1109.7	698.999	788.542	1857	2093	2393	1112	744	818
R31.2	R31.2	1842.35	2145.68	1539.01	0.717261	-0.479429	0.244561	0.548831	2276.91	2036.61	2123.52	1528.83	1384.84	1703.37	1938	2035	2349	1532	1474	1767
C13B9.3	C13B9.3	2086.61	2145.25	2027.96	0.945326	-0.0811162	0.819101	0.953941	1883.33	2157.71	2394.72	1652.57	2040.63	2390.69	1603	2156	2649	1656	2172	2480
ZK353.7	cutc-1	2028.38	2145.24	1911.53	0.891056	-0.166412	0.679038	0.891811	2005.51	2071.64	2358.56	1085.75	2053.78	2595.05	1707	2070	2609	1088	2186	2692
ZC308.4	ZC308.4	1183.46	2145.17	221.757	0.103375	-3.27404	2.89947e-13	4.14782e-10	2187.62	2130.69	2117.19	209.566	232.06	223.645	1862	2129	2342	210	247	232
F15C11.2	ubql-1	2622.53	2144.96	3100.09	1.44529	0.531358	0.200555	0.48861	1857.48	2247.78	2329.63	2251.33	3320.25	3728.7	1581	2246	2577	2256	3534	3868
T07D4.4	ddx-19	2185.2	2144.64	2225.75	1.03782	0.0535573	0.896425	0.98284	2127.7	2107.67	2198.55	2063.72	2335.63	2277.9	1811	2106	2432	2068	2486	2363
F56D1.4	clr-1	1818.57	2143.55	1493.58	0.696781	-0.521222	0.199068	0.486528	1978.49	2195.74	2256.41	1104.71	1548.32	1827.72	1684	2194	2496	1107	1648	1896
Y39G10AR.2	zwl-1	1979.18	2143.38	1814.97	0.846781	-0.23994	0.518051	0.79836	1610.76	2356.87	2462.52	1500.89	1762.53	2181.5	1371	2355	2724	1504	1876	2263
Y39F10B.1	Y39F10B.1	1489.77	2141.55	837.993	0.391302	-1.35364	0.000899967	0.0141477	1602.53	2216.76	2605.36	701.546	808.922	1003.51	1364	2215	2882	703	861	1041
Y37E3.17	Y37E3.17	3732.56	2140.76	5324.36	2.48713	1.31448	0.00143073	0.0198536	2099.5	2222.76	2100.02	4754.15	5623.94	5594.98	1787	2221	2323	4764	5986	5804
C28H8.4	C28H8.4	2217.79	2140.36	2295.22	1.07235	0.100779	0.830077	0.957702	1875.1	2165.72	2380.26	1919.02	2176.86	2789.78	1596	2164	2633	1923	2317	2894
Y50E8A.4	unc-61	1621.71	2140	1103.43	0.515623	-0.955611	0.0244757	0.128798	2634.07	1887.5	1898.42	820.3	1294.65	1195.34	2242	1886	2100	822	1378	1240
Y14H12B.1	Y14H12B.1	1631.47	2138.39	1124.55	0.525885	-0.92718	0.0231229	0.12444	1864.53	2204.75	2345.91	726.494	1219.49	1427.67	1587	2203	2595	728	1298	1481
Y71F9B.10	sop-3	2181.47	2137.25	2225.69	1.04138	0.0584948	0.9029	0.984891	1922.1	2237.77	2251.89	1950.96	2195.65	2530.47	1636	2236	2491	1955	2337	2625
Y38F2AL.3	vha-11	2379.23	2137.13	2621.33	1.22657	0.294624	0.464195	0.761951	2171.17	2107.67	2132.56	2431.96	2924.71	2507.33	1848	2106	2359	2437	3113	2601
F14B4.3	rpoa-2	1617.23	2133.05	1101.42	0.516358	-0.953557	0.019514	0.11154	2031.36	2080.65	2287.15	1151.61	1071.05	1081.59	1729	2079	2530	1154	1140	1122
B0511.12	B0511.12	2741.13	2132.94	3349.32	1.57028	0.651026	0.112377	0.344577	2012.56	2168.72	2217.54	2550.71	3318.37	4178.89	1713	2167	2453	2556	3532	4335
T16H12.5	bath-43	1602.35	2131.46	1073.24	0.503522	-0.989875	0.0148016	0.0935792	1771.71	2257.79	2364.89	859.219	1085.14	1275.36	1508	2256	2616	861	1155	1323
C27A2.1	smc-5	3205.59	2130.36	4280.81	2.00943	1.00678	0.0134566	0.0882236	2174.7	2197.74	2018.65	3682.37	4690.06	4470.01	1851	2196	2233	3690	4992	4637
C05D11.7	C05D11.7	1433.16	2129.95	736.366	0.34572	-1.53233	0.000188649	0.00451809	1543.79	2230.77	2615.3	626.701	758.188	824.209	1314	2229	2893	628	807	855
F52H3.7	lec-2	2190.44	2129.23	2251.65	1.0575	0.080655	0.83691	0.961228	2303.93	1966.56	2117.19	2585.64	2180.61	1988.71	1961	1965	2342	2591	2321	2063
C56G2.1	C56G2.1	1402.62	2128.88	676.371	0.317713	-1.6542	6.50334e-05	0.00205909	1604.88	2350.86	2430.88	577.802	720.608	730.703	1366	2349	2689	579	767	758
C05C8.4	gei-6	1833.24	2127.77	1538.7	0.723151	-0.46763	0.247809	0.55228	2030.19	2162.71	2190.42	1444.01	1458.13	1713.97	1728	2161	2423	1447	1552	1778
F10F2.1	sel-2	2213.33	2126.8	2299.87	1.08138	0.112869	0.804321	0.9482	1859.83	2220.76	2299.8	2030.79	2305.57	2563.24	1583	2219	2544	2035	2454	2659
C46F11.2	gsr-1	2477.08	2125.06	2829.09	1.3313	0.41284	0.318983	0.63091	1831.63	2392.9	2150.64	2241.35	3061.88	3184.05	1559	2391	2379	2246	3259	3303
ZK856.13	tftc-3	1703.39	2123.85	1282.94	0.604065	-0.727223	0.0702711	0.255319	1715.32	2314.83	2341.39	965	1311.56	1572.26	1460	2313	2590	967	1396	1631
T10F2.1	gars-1	3089.77	2122.14	4057.41	1.91195	0.935043	0.0213441	0.118181	2295.71	2074.64	1996.05	4068.57	3945.02	4158.64	1954	2073	2208	4077	4199	4314
K02C4.3	K02C4.3	1826.11	2118.92	1533.3	0.723622	-0.466691	0.264316	0.573584	2227.57	2174.72	1954.47	1439.02	1740.92	1419.95	1896	2173	2162	1442	1853	1473
K04C2.3	K04C2.3	1252.75	2118.02	387.481	0.182944	-2.45052	1.04032e-08	2.40827e-06	1693	2168.72	2492.36	372.229	342.923	447.29	1441	2167	2757	373	365	464
Y48B6A.12	men-1	3079.35	2116.57	4042.12	1.90975	0.933386	0.022168	0.121073	2198.19	2059.63	2091.88	3812.1	4075.62	4238.65	1871	2058	2314	3820	4338	4397
F25B5.6	F25B5.6	1594.19	2116.41	1071.98	0.506507	-0.981345	0.0153512	0.0952923	1702.4	2273.8	2373.03	888.159	1083.26	1244.51	1449	2272	2625	890	1153	1291
W03F9.5	ttb-1	1577.12	2113.33	1040.9	0.492541	-1.02168	0.0111397	0.0778049	1643.65	2112.67	2583.66	875.186	1018.43	1229.08	1399	2111	2858	877	1084	1275
H24K24.3	H24K24.3	2223.3	2112.9	2333.7	1.1045	0.143391	0.712647	0.904459	2154.72	2161.71	2022.27	1928	2420.19	2652.89	1834	2160	2237	1932	2576	2752
C36B1.8	gls-1	1707.1	2112.74	1301.46	0.616008	-0.698979	0.085417	0.288686	1933.85	2159.71	2244.66	1119.68	1415.85	1368.86	1646	2158	2483	1122	1507	1420
F42G8.10	F42G8.10	2655.38	2112.66	3198.1	1.51378	0.598153	0.133666	0.382849	2409.67	2004.59	1923.73	3246.27	3064.7	3283.34	2051	2003	2128	3253	3262	3406
Y54G2A.5	dml-1	1608.85	2111.63	1106.06	0.523797	-0.932919	0.0202706	0.114497	1758.79	2280.81	2295.28	1370.16	895.358	1052.67	1497	2279	2539	1373	953	1092
K02F3.10	moma-1	2028.13	2111.54	1944.71	0.920991	-0.118741	0.748335	0.92367	1833.98	2229.77	2270.87	1729.42	1922.25	2182.47	1561	2228	2512	1733	2046	2264
C14B1.2	C14B1.2	1735.68	2110.99	1360.37	0.644423	-0.63392	0.11684	0.353634	1863.35	2226.76	2242.85	988.95	1270.22	1821.94	1586	2225	2481	991	1352	1890
T10B5.6	knl-3	1705.07	2110.09	1300.06	0.616115	-0.698728	0.0893157	0.296253	2146.5	2112.67	2071.09	1230.45	1204.46	1465.26	1827	2111	2291	1233	1282	1520
Y94H6A.8	Y94H6A.8	2243.9	2108.44	2379.36	1.1285	0.174402	0.667715	0.88541	2151.2	2031.61	2142.5	2240.36	2231.35	2666.39	1831	2030	2370	2245	2375	2766
R07G3.5	pgam-5	2071.37	2107.78	2034.95	0.965447	-0.050731	0.880312	0.979027	1932.67	2139.7	2250.99	2086.68	1950.43	2067.75	1645	2138	2490	2091	2076	2145
C15F1.6	art-1	2225.24	2106.84	2343.65	1.1124	0.153678	0.72396	0.910597	1893.9	2146.7	2279.91	1887.09	2182.49	2961.37	1612	2145	2522	1891	2323	3072
Y37D8A.11	cec-7	1880.89	2103	1658.79	0.788773	-0.342318	0.381381	0.690652	1768.19	2149.7	2391.11	1264.38	1677.97	2034.01	1505	2148	2645	1267	1786	2110
F42A10.1	abcf-3	2786.27	2099.41	3473.13	1.65433	0.72625	0.0735121	0.262966	2126.53	2221.76	1949.95	3309.14	3483.72	3626.52	1810	2220	2157	3316	3708	3762
T07D3.7	alg-2	1513.72	2099.34	928.1	0.442092	-1.17758	0.00368238	0.038099	1609.58	2077.65	2610.78	749.447	1040.98	993.871	1370	2076	2888	751	1108	1031
F59E12.4	npl-4.1	2053.75	2099.28	2008.22	0.956625	-0.0639751	0.871017	0.97547	1950.29	2207.75	2139.79	1544.8	2064.11	2415.75	1660	2206	2367	1548	2197	2506
T01B7.5	T01B7.5	1802.58	2097.99	1507.16	0.718383	-0.477175	0.230728	0.532132	1798.74	2248.78	2246.47	1342.22	1478.8	1700.47	1531	2247	2485	1345	1574	1764
Y47G6A.18	Y47G6A.18	1546.73	2097.93	995.519	0.474523	-1.07545	0.00790381	0.0626191	1789.34	1979.57	2524.9	1014.9	987.43	984.231	1523	1978	2793	1017	1051	1021
H43I07.2	rpac-40	1862.42	2095.26	1629.57	0.777743	-0.362635	0.35174	0.664167	1791.69	2068.64	2425.46	1421.05	1546.44	1921.23	1525	2067	2683	1424	1646	1993
Y59A8B.22	snx-6	2005.07	2094.84	1915.31	0.9143	-0.12926	0.729221	0.913499	1769.36	2108.67	2406.47	1247.41	2199.4	2299.11	1506	2107	2662	1250	2341	2385
C05G5.4	sucl-1	2106.99	2089.44	2124.54	1.0168	0.0240295	0.962281	1	2045.46	1965.56	2257.31	1951.95	2152.43	2269.23	1741	1964	2497	1956	2291	2354
C49H3.10	xpo-3	2208.75	2089.34	2328.16	1.1143	0.15614	0.697436	0.898988	2214.64	1755.39	2297.99	1982.89	2537.63	2463.95	1885	1754	2542	1987	2701	2556
C07G1.3	pct-1	1466.49	2088.97	844.014	0.404034	-1.30745	0.00164994	0.0216785	2060.73	2026.61	2179.57	729.488	929.18	873.373	1754	2025	2411	731	989	906
F54C4.2	spt-4	1388.59	2088.26	688.911	0.329897	-1.59991	0.000113479	0.00310557	1680.07	2257.79	2326.92	560.838	660.479	845.417	1430	2256	2574	562	703	877
Y49E10.14	pie-1	1298.04	2086.97	509.123	0.243954	-2.03532	1.25179e-06	9.36309e-05	1587.26	2055.63	2618.01	381.21	481.971	664.187	1351	2054	2896	382	513	689
T14F9.1	vha-15	2108.91	2085.26	2132.56	1.02268	0.0323603	0.941366	1	2087.76	1968.56	2199.46	1979.9	2079.15	2338.63	1777	1967	2433	1984	2213	2426
T27F7.1	T27F7.1	1690.66	2085.01	1296.3	0.621726	-0.68565	0.0840355	0.286044	1460.37	2418.92	2375.74	857.223	1408.33	1623.35	1243	2417	2628	859	1499	1684
Y54E10BR.5	Y54E10BR.5	2004.27	2084.74	1923.8	0.922802	-0.115907	0.752767	0.925985	1727.07	2288.81	2238.33	1458.98	1941.98	2370.45	1470	2287	2476	1462	2067	2459
T23B5.3	T23B5.3	1622	2083.23	1160.78	0.5572	-0.843733	0.0368752	0.168129	1777.59	2121.68	2350.43	910.114	1135.87	1436.34	1513	2120	2600	912	1209	1490
C08F8.3	C08F8.3	1901.48	2081.66	1721.3	0.826889	-0.274235	0.482594	0.773623	1790.51	2219.76	2234.71	1473.95	1672.34	2017.63	1524	2218	2472	1477	1780	2093
F58A4.3	hcp-3	1578.93	2078.91	1078.96	0.519	-0.946193	0.0204995	0.115414	1909.17	2122.68	2204.88	967.994	1012.8	1256.08	1625	2121	2439	970	1078	1303
Y113G7B.18	mdt-17	2272.45	2077.4	2467.51	1.18779	0.248279	0.524104	0.8025	2265.16	1993.58	1973.45	2145.55	2502.87	2754.11	1928	1992	2183	2150	2664	2857
Y54E10BL.5	nduf-5	2637.31	2076.63	3197.99	1.53999	0.62292	0.142635	0.397468	1544.96	2209.75	2475.18	2382.06	3281.73	3930.18	1315	2208	2738	2387	3493	4077
Y49A3A.5	cyn-1	2310.17	2074.51	2545.83	1.2272	0.295365	0.450064	0.749282	2332.13	2127.69	1763.72	3021.74	2250.14	2365.63	1985	2126	1951	3028	2395	2454
T24B8.7	T24B8.7	1576.46	2072.8	1080.11	0.521089	-0.940399	0.0210231	0.11698	1863.35	2051.63	2303.42	961.008	1203.52	1075.81	1586	2050	2548	963	1281	1116
F26F4.10	rars-1	2563.01	2071.2	3054.82	1.4749	0.560621	0.169876	0.443974	1924.45	2351.86	1937.29	2775.25	3075.03	3314.19	1638	2350	2143	2781	3273	3438
B0303.4	B0303.4	2229.04	2071.08	2387	1.15254	0.204816	0.643612	0.872867	1669.5	2226.76	2316.98	1663.55	2300.87	3196.58	1421	2225	2563	1667	2449	3316
F49E8.2	F49E8.2	2025.67	2068.92	1982.42	0.958193	-0.0616122	0.860523	0.971976	1799.91	2194.74	2212.11	1571.74	1961.71	2413.82	1532	2193	2447	1575	2088	2504
Y73B6BL.33	hrpf-2	1922.53	2068.35	1776.72	0.859005	-0.219262	0.608825	0.854137	2329.78	1820.44	2054.81	1658.56	1748.44	1923.16	1983	1819	2273	1662	1861	1995
C27H6.8	C27H6.8	2059.82	2067.13	2052.51	0.992926	-0.0102424	0.972596	1	1888.03	2265.79	2047.58	1846.17	2130.82	2180.54	1607	2264	2265	1850	2268	2262
C48B4.4	ced-7	1895.22	2066.48	1723.96	0.834251	-0.261446	0.502731	0.787161	1697.7	2343.86	2157.87	1466.96	1875.27	1829.65	1445	2342	2387	1470	1996	1898
C01G6.1	aqp-2	1232.64	2065.72	399.555	0.193422	-2.37018	0.0105302	0.0752606	568.64	2675.12	2953.4	299.38	411.507	487.778	484	2673	3267	300	438	506
T05H4.6	etf-1	2798.6	2065.61	3531.59	1.7097	0.773747	0.0506401	0.206872	3131.05	1620.28	1445.51	4708.24	3129.52	2757	2665	1619	1599	4718	3331	2860
F22B5.10	F22B5.10	2011.55	2065.36	1957.74	0.947893	-0.0772039	0.823704	0.955231	1654.23	2300.82	2241.04	1297.31	1966.4	2609.51	1408	2299	2479	1300	2093	2707
F22H10.3	F22H10.3	2159.24	2063.99	2254.48	1.09229	0.12736	0.750922	0.925136	2204.07	1863.48	2124.42	2325.18	2143.97	2294.29	1876	1862	2350	2330	2282	2380
ZC155.4	ZC155.4	1548.91	2063.56	1034.25	0.501197	-0.99655	0.0173561	0.103257	2268.69	1892.5	2029.5	695.558	1216.67	1190.52	1931	1891	2245	697	1295	1235
C07G1.5	hgrs-1	2083.11	2062.84	2103.38	1.01966	0.0280817	0.979255	1	1535.56	2411.91	2241.04	1472.95	2334.69	2502.51	1307	2410	2479	1476	2485	2596
C48G7.3	rin-1	1724.16	2059.9	1388.43	0.674028	-0.56912	0.159256	0.425837	1905.65	2008.59	2265.45	1156.6	1514.5	1494.18	1622	2007	2506	1159	1612	1550
T24C4.1	ucr-2.3	3028.27	2059.57	3996.96	1.94067	0.956556	0.0194015	0.111221	2033.71	2216.76	1928.25	3989.73	3958.18	4042.96	1731	2215	2133	3998	4213	4194
ZK353.6	lap-1	2724.79	2059.08	3390.5	1.64661	0.719495	0.0779967	0.272417	1971.44	2153.71	2052.1	2722.36	3648.14	3801	1678	2152	2270	2728	3883	3943
DY3.7	sup-17	1869.24	2058.93	1679.56	0.815745	-0.29381	0.475825	0.768773	2032.54	2012.59	2131.66	1188.54	1814.2	2035.94	1730	2011	2358	1191	1931	2112
F56F11.4	F56F11.4	2575.44	2056.62	3094.25	1.50454	0.589319	0.146689	0.405106	2012.56	2128.69	2028.6	2385.06	3242.27	3655.44	1713	2127	2244	2390	3451	3792
Y106G6H.5	Y106G6H.5	2473.91	2056.08	2891.74	1.40644	0.492043	0.242631	0.546918	1667.15	2243.78	2257.31	2190.46	2848.61	3636.16	1419	2242	2497	2195	3032	3772
C05D11.1	C05D11.1	2721.12	2055.54	3386.7	1.6476	0.720363	0.0783842	0.273372	1989.07	2160.71	2016.85	3220.33	3366.28	3573.5	1693	2159	2231	3227	3583	3707
C03E10.4	gly-20	2621.66	2053.01	3190.32	1.55398	0.635964	0.110104	0.340233	2204.07	2111.67	1843.28	2247.34	3544.79	3778.83	1876	2110	2039	2252	3773	3920
Y41E3.4	qars-1	2407.73	2052.37	2763.09	1.34629	0.428986	0.278277	0.588234	2334.48	2061.63	1761.01	3350.06	2563.94	2375.27	1987	2060	1948	3357	2729	2464
F52G2.2	rsd-2	1944.08	2052.36	1835.8	0.894483	-0.160875	0.69073	0.895632	1889.2	2178.73	2089.17	1280.35	1925.07	2302	1608	2177	2311	1283	2049	2388
T06G6.9	pfd-3	1830.83	2052.06	1609.6	0.784384	-0.350367	0.354423	0.667074	1510.89	2173.72	2471.56	1312.28	1521.07	1995.45	1286	2172	2734	1315	1619	2070
F54B3.3	atad-3	1854.2	2051.75	1656.65	0.807434	-0.308584	0.473221	0.767216	2502.49	1847.46	1805.31	2211.42	1458.13	1300.42	2130	1846	1997	2216	1552	1349
C30H6.7	C30H6.7	3138.83	2050.55	4227.12	2.06146	1.04367	0.00940964	0.070242	2377.95	2181.73	1591.96	4207.28	4157.35	4316.74	2024	2180	1761	4216	4425	4478
T13F2.7	sna-2	1776.39	2046.58	1506.2	0.735962	-0.442298	0.288276	0.598823	1997.29	2367.88	1774.57	1354.19	1678.91	1485.5	1700	2366	1963	1357	1787	1541
F23H12.2	tomm-20	1779.99	2045.34	1514.64	0.740532	-0.433366	0.276209	0.585455	1758.79	2271.8	2105.44	1387.13	1379.21	1777.59	1497	2270	2329	1390	1468	1844
F33D11.9	hpo-3	1807.87	2044.79	1570.96	0.768277	-0.380302	0.34711	0.660395	1870.4	2128.69	2135.27	1174.57	1683.61	1854.71	1592	2127	2362	1177	1792	1924
K07A1.11	rba-1	1775.42	2044.64	1506.2	0.73666	-0.44093	0.274125	0.583476	1765.84	2279.81	2088.26	1067.79	1564.29	1886.52	1503	2278	2310	1070	1665	1957
F16A11.3	ppfr-1	2040.95	2043.7	2038.2	0.997308	-0.0038893	0.974767	1	1805.78	1996.58	2328.73	1411.08	2360.06	2343.45	1537	1995	2576	1414	2512	2431
T01H3.4	perm-1	1943.84	2043.54	1844.14	0.902422	-0.148125	0.676647	0.890668	1614.28	2083.65	2432.69	1497.9	1915.67	2118.84	1374	2082	2691	1501	2039	2198
F47G9.1	F47G9.1	2741.31	2040.99	3441.63	1.68625	0.753821	0.0712942	0.257928	1609.58	2174.72	2338.67	2185.47	3719.54	4419.88	1370	2173	2587	2190	3959	4585
C06A8.1	mthf-1	1717.62	2039.88	1395.37	0.684043	-0.547841	0.165193	0.43641	1805.78	1859.47	2454.39	1404.09	1297.47	1484.54	1537	1858	2715	1407	1381	1540
D1054.3	D1054.3	1493.14	2039.58	946.704	0.464167	-1.10728	0.00813683	0.0637655	2240.49	2019.6	1858.64	880.176	956.426	1003.51	1907	2018	2056	882	1018	1041
B0336.1	wrm-1	1773.2	2038.31	1508.09	0.739871	-0.434655	0.278342	0.588234	1774.06	2054.63	2286.24	845.248	1574.63	2104.38	1510	2053	2529	847	1676	2183
W09D10.4	W09D10.4	1558.42	2038.02	1078.81	0.52934	-0.917733	0.0258143	0.132699	2108.9	1920.52	2084.65	1151.61	1047.56	1037.25	1795	1919	2306	1154	1115	1076
F22D3.1	ceh-38	1531.31	2037.97	1024.65	0.502779	-0.992004	0.0148989	0.0939299	1684.77	2172.72	2256.41	699.55	1106.75	1267.64	1434	2171	2496	701	1178	1315
T01G1.3	sec-31	2187.22	2037.29	2337.15	1.14719	0.198098	0.642995	0.872406	1795.21	2084.65	2232	1795.28	2552.66	2663.5	1528	2083	2469	1799	2717	2763
R10E12.1	alx-1	2335.73	2036.61	2634.85	1.29375	0.371555	0.381447	0.690652	1809.31	1992.58	2307.94	2432.96	2516.02	2955.59	1540	1991	2553	2438	2678	3066
F34D10.2	evl-18	1614.07	2036.43	1191.71	0.585197	-0.773007	0.0586654	0.228427	1864.53	2107.67	2137.08	864.209	1288.07	1422.85	1587	2106	2364	866	1371	1476
Y37A1C.1	nkcc-1	1681.15	2035.84	1326.46	0.651555	-0.618041	0.12129	0.361235	1833.98	1956.55	2316.98	1385.13	1178.15	1416.1	1561	1955	2563	1388	1254	1469
F37A4.1	F37A4.1	2343.23	2035.11	2651.35	1.3028	0.381618	0.35701	0.669755	1828.11	2153.71	2123.52	1943.97	2568.63	3441.44	1556	2152	2349	1948	2734	3570
C41D11.2	eif-3.H	1973.71	2033.87	1913.55	0.940842	-0.087976	0.836575	0.961182	2125.35	1939.54	2036.73	1861.14	1944.8	1934.72	1809	1938	2253	1865	2070	2007
C15H11.9	rrbs-1	1982.31	2033.56	1931.07	0.949601	-0.0746068	0.867924	0.974245	2063.08	2255.79	1781.8	2021.81	1913.79	1857.6	1756	2254	1971	2026	2037	1927
C10C5.6	daf-15	1431.62	2031.85	831.395	0.409182	-1.28919	0.00175709	0.0225527	1811.66	2119.68	2164.2	802.337	849.321	842.525	1542	2118	2394	804	904	874
T04D1.3	unc-57	1417.85	2031.49	804.204	0.39587	-1.3369	0.00115875	0.0171696	1743.52	2046.62	2304.32	648.656	782.616	981.339	1484	2045	2549	650	833	1018
F46B6.5	F46B6.5	2369.12	2031.16	2707.08	1.33278	0.414437	0.327575	0.639489	1526.16	2320.84	2246.47	1679.52	3279.85	3161.88	1299	2319	2485	1683	3491	3280
W07A8.2	W07A8.2	2420.46	2028.82	2812.1	1.38607	0.471004	0.256902	0.564138	1764.66	2184.73	2137.08	2074.7	2765.93	3595.67	1502	2183	2364	2079	2944	3730
F32H2.1	gei-11	1510.91	2028.42	993.388	0.489734	-1.02993	0.0119518	0.0819135	1823.41	2069.64	2192.22	802.337	1066.35	1111.48	1552	2068	2425	804	1135	1153
K08B12.5	mrck-1	1815.4	2027.86	1602.94	0.790459	-0.339237	0.404415	0.712241	1944.42	1978.57	2160.58	1193.53	1763.47	1851.82	1655	1977	2390	1196	1877	1921
T04A8.6	T04A8.6	1553.45	2027.48	1079.42	0.532393	-0.909436	0.0253237	0.131127	1818.71	2107.67	2156.06	1030.86	967.7	1239.69	1548	2106	2385	1033	1030	1286
F55A11.2	syx-5	2013.93	2027.45	2000.4	0.986655	-0.0193828	0.987221	1	2211.12	1928.53	1942.72	1760.35	2321.54	1919.3	1882	1927	2149	1764	2471	1991
C14B1.4	wdr-5.1	1377.85	2025.47	730.225	0.360521	-1.47184	0.000441668	0.00854869	2093.63	2081.65	1901.13	742.461	691.483	756.73	1782	2080	2103	744	736	785
C54G10.3	pmp-3	1563.16	2024.28	1102.03	0.544407	-0.877241	0.0302603	0.146832	1714.14	2014.6	2344.1	818.304	1194.12	1293.67	1459	2013	2593	820	1271	1342
C42D4.8	rpc-1	1814.14	2023.93	1604.35	0.792694	-0.335164	0.421851	0.727894	2181.75	1982.57	1907.46	1676.53	1491.01	1645.53	1857	1981	2110	1680	1587	1707
ZK1058.4	ccdc-47	3103.68	2021.36	4186	2.07088	1.05025	0.0097653	0.0717734	2157.07	2120.68	1786.32	4103.5	4280.43	4174.07	1836	2119	1976	4112	4556	4330
Y53H1C.2	ego-2	1808.63	2021.2	1596.06	0.789659	-0.340698	0.379416	0.689361	1722.37	1927.53	2413.71	1331.24	1625.36	1831.58	1466	1926	2670	1334	1730	1900
Y110A7A.16	elpc-1	1753.86	2020.99	1486.73	0.735642	-0.442923	0.266456	0.575786	1806.96	2130.69	2125.33	1464.96	1365.12	1630.1	1538	2129	2351	1468	1453	1691
D2024.6	cap-1	2467.2	2018.44	2915.97	1.44467	0.530738	0.188835	0.472568	1938.55	2195.74	1921.02	1984.89	3157.71	3605.31	1650	2194	2125	1989	3361	3740
Y47D9A.1	Y47D9A.1	1498.17	2018.33	978.013	0.484564	-1.04524	0.0104772	0.0751115	1710.62	2165.72	2178.66	777.389	991.188	1165.46	1456	2164	2410	779	1055	1209
T23G7.3	T23G7.3	1890.72	2017.78	1763.66	0.87406	-0.194196	0.596689	0.8459	1152.55	2843.25	2057.53	1358.19	2157.13	1775.66	981	2841	2276	1361	2296	1842
F22F7.1	F22F7.1	2118.39	2015.19	2221.6	1.10243	0.140681	0.711989	0.904459	2194.67	1942.54	1908.37	2062.72	2146.79	2455.28	1868	1941	2111	2067	2285	2547
ZK1098.8	mut-7	1292.6	2015.15	570.043	0.282878	-1.82175	1.50799e-05	0.00067606	1946.77	2027.61	2071.09	606.742	532.705	570.681	1657	2026	2291	608	567	592
F31D4.9	F31D4.9	2122.45	2014.6	2230.29	1.10706	0.146739	0.679512	0.892175	2547.13	1766.4	1730.28	2655.5	1845.21	2190.18	2168	1765	1914	2661	1964	2272
F59G1.3	vps-35	1786.62	2014.21	1559.03	0.774017	-0.369562	0.365545	0.677369	1964.39	2021.6	2056.62	1343.22	1649.79	1684.09	1672	2020	2275	1346	1756	1747
C37A2.8	C37A2.8	1899.31	2014.18	1784.43	0.885935	-0.174728	0.631929	0.866961	1446.27	2283.81	2312.46	1193.53	2140.21	2019.55	1231	2282	2558	1196	2278	2095
C50F4.11	mdf-1	2418.66	2010.26	2827.06	1.40631	0.491919	0.199136	0.486584	2583.55	1909.51	1537.72	2973.84	2698.29	2809.06	2199	1908	1701	2980	2872	2914
Y71G12B.9	lin-65	1715.49	2009.37	1421.62	0.707496	-0.499205	0.216534	0.512397	1877.45	1994.58	2156.06	1203.51	1416.79	1644.56	1598	1993	2385	1206	1508	1706
B0261.2	let-363	2717.85	2009.32	3426.39	1.70525	0.769984	0.061683	0.235365	1833.98	2012.59	2181.38	2751.3	4067.16	3460.72	1561	2011	2413	2757	4329	3590
T07A5.2	unc-50	1738.07	2008.83	1467.31	0.730429	-0.453184	0.247684	0.552191	1608.41	2086.65	2331.44	1087.75	1406.45	1907.73	1369	2085	2579	1090	1497	1979
M176.3	chch-3	2048.23	2007.76	2088.71	1.04032	0.0570288	0.921906	0.994871	1680.07	2022.6	2320.59	1601.68	2046.26	2618.19	1430	2021	2567	1605	2178	2716
W02D7.7	sel-9	2253.11	2007.11	2499.11	1.24513	0.316296	0.444319	0.743809	1893.9	2081.65	2045.77	2184.47	2282.08	3030.78	1612	2080	2263	2189	2429	3144
F33E11.3	F33E11.3	2167.84	2005.34	2330.34	1.16207	0.216694	0.599165	0.84812	1883.33	2014.6	2118.1	1674.53	2475.62	2840.87	1603	2013	2343	1678	2635	2947
R53.7	aakg-5	1433.67	2004.94	862.398	0.430136	-1.21714	0.0030119	0.0332832	1839.86	1769.4	2405.57	681.587	858.717	1046.89	1566	1768	2661	683	914	1086
F37A4.9	bath-41	1334.84	2004.86	664.826	0.331607	-1.59245	0.0001557	0.00392721	2140.62	1956.55	1917.41	658.635	675.511	660.331	1822	1955	2121	660	719	685
T03F6.3	T03F6.3	1200.03	2004.62	395.446	0.197268	-2.34177	5.10879e-08	7.64773e-06	2030.19	1978.57	2005.09	488.987	355.137	342.216	1728	1977	2218	490	378	355
C24B5.2	spas-1	1504.68	2003.08	1006.28	0.502363	-0.993197	0.0162588	0.0987067	1974.97	2062.63	1971.65	915.103	1061.65	1042.07	1681	2061	2181	917	1130	1081
K08H10.4	uda-1	2153.85	2002.9	2304.79	1.15073	0.202545	0.611617	0.856035	2020.79	1994.58	1993.34	1840.19	2414.55	2659.64	1720	1993	2205	1844	2570	2759
Y94H6A.9	ubxn-2	1639.14	2001.8	1276.48	0.63767	-0.649118	0.112756	0.345333	1972.62	1981.57	2051.2	1151.61	1262.71	1415.13	1679	1980	2269	1154	1344	1468
Y66D12A.15	Y66D12A.15	2283.88	2001.64	2566.11	1.282	0.358399	0.367762	0.679318	2099.5	2029.61	1875.82	2129.59	2450.25	3118.5	1787	2028	2075	2134	2608	3235
Y105E8A.3	Y105E8A.3	2266.73	2000.82	2532.64	1.2658	0.340049	0.389452	0.697918	2132.4	2056.63	1813.44	2301.23	2495.35	2801.35	1815	2055	2006	2306	2656	2906
R74.1	lars-1	2980.63	1999	3962.27	1.98213	0.987049	0.0144468	0.0921096	2328.6	1943.54	1724.85	4378.92	3798.46	3709.42	1982	1942	1908	4388	4043	3848
F21D5.2	otub-3	1897.13	1997.43	1796.83	0.899572	-0.152689	0.797286	0.944884	2723.36	1916.52	1352.4	1576.73	1989.89	1823.86	2318	1915	1496	1580	2118	1892
Y54E10A.6	Y54E10A.6	1630.34	1994.96	1265.71	0.634454	-0.656413	0.0952573	0.308938	1549.66	1908.51	2526.71	970.988	1157.48	1668.66	1319	1907	2795	973	1232	1731
T26A5.3	nduf-2.2	2287.75	1994.42	2581.08	1.29415	0.372005	0.372243	0.68398	1839.86	2078.65	2064.76	2555.7	2467.17	2720.37	1566	2077	2284	2561	2626	2822
B0035.12	B0035.12	2012.05	1992.92	2031.18	1.0192	0.0274344	0.929788	0.997889	2166.47	1898.5	1913.79	2073.7	2145.85	1873.99	1844	1897	2117	2078	2284	1944
C49F5.1	sams-1	1979.82	1991.63	1968.01	0.988136	-0.0172185	0.960434	1	2873.75	1537.22	1563.94	2620.57	1735.28	1548.16	2446	1536	1730	2626	1847	1606
Y57E12AM.1	Y57E12AM.1	2026.93	1985.57	2068.29	1.04166	0.0588808	0.933929	0.998897	1474.47	2095.66	2386.59	1449	2052.84	2703.02	1255	2094	2640	1452	2185	2804
Y48B6A.11	jmjd-2	1310.5	1985.24	635.772	0.32025	-1.64273	7.30312e-05	0.0022143	1546.14	2054.63	2354.95	522.916	624.777	759.622	1316	2053	2605	524	665	788
F39B2.11	mtx-1	1469.96	1985.18	954.752	0.48094	-1.05607	0.00864151	0.0662039	1445.1	2106.67	2403.76	806.329	895.358	1162.57	1230	2105	2659	808	953	1206
R11A8.6	iars-1	2811.01	1984.04	3637.98	1.83362	0.874695	0.0294241	0.144197	2361.5	1896.5	1694.11	4337.01	3418.89	3158.02	2010	1895	1874	4346	3639	3276
Y57A10A.19	rsr-2	1525.96	1983.81	1068.1	0.538409	-0.893224	0.031986	0.152478	2167.65	1949.54	1834.24	1096.73	1061.65	1045.93	1845	1948	2029	1099	1130	1085
T07C4.1	umps-1	2156.93	1981.55	2332.31	1.17702	0.235135	0.556633	0.823308	1992.59	2025.6	1926.45	1897.07	2316.84	2783.03	1696	2024	2131	1901	2466	2887
Y55F3AM.13	Y55F3AM.13	2274.41	1979.94	2568.89	1.29746	0.375687	0.351466	0.663945	2039.59	2022.6	1877.63	2537.74	2441.8	2727.12	1736	2021	2077	2543	2599	2829
T20B12.2	tbp-1	1315.11	1978.88	651.336	0.329143	-1.60321	0.000123078	0.00331635	1967.92	1749.39	2219.34	653.645	631.354	669.007	1675	1748	2455	655	672	694
C06A5.3	C06A5.3	1623.92	1978.52	1269.32	0.641551	-0.640364	0.124728	0.366863	2103.03	2023.6	1808.92	1151.61	1310.62	1345.73	1790	2022	2001	1154	1395	1396
C23G10.7	C23G10.7	1652.18	1976.96	1327.41	0.67144	-0.57467	0.166279	0.437347	2120.65	1886.49	1923.73	1245.42	1330.35	1406.46	1805	1885	2128	1248	1416	1459
F49C12.13	vha-17	1845.43	1973.26	1717.6	0.870439	-0.200185	0.611066	0.855454	1844.56	1990.58	2084.65	1587.71	1617.84	1947.25	1570	1989	2306	1591	1722	2020
Y62H9A.5	Y62H9A.5	1717.45	1972.29	1462.61	0.741577	-0.431332	0.299669	0.611065	2012.56	2167.72	1736.6	1537.81	1499.47	1350.55	1713	2166	1921	1541	1596	1401
T06A10.4	lsy-13	2291.09	1971.58	2610.6	1.32411	0.405027	0.305861	0.618323	2146.5	1966.56	1801.69	2316.2	2603.4	2912.21	1827	1965	1993	2321	2771	3021
F39B2.2	uev-1	1719.83	1969.89	1469.76	0.746115	-0.42253	0.290382	0.601006	1754.09	2101.66	2053.91	1334.23	1371.69	1703.37	1493	2100	2272	1337	1460	1767
Y40B1B.6	spr-5	1948.44	1969.12	1927.76	0.978993	-0.0306298	0.904522	0.985772	1524.99	2128.69	2253.7	1326.25	2052.84	2404.18	1298	2127	2493	1329	2185	2494
Y49E10.3	pph-4.2	1287.17	1968.61	605.727	0.307692	-1.70044	7.00538e-05	0.00216575	2447.27	1858.47	1600.1	585.786	614.443	616.952	2083	1857	1770	587	654	640
R06A4.9	pfs-2	2006.31	1966.35	2046.27	1.04064	0.0574715	0.894094	0.982362	1905.65	1976.57	2016.85	1865.13	1949.49	2324.17	1622	1975	2231	1869	2075	2411
Y71F9AL.16	arx-1	2074.36	1965.66	2183.06	1.1106	0.151341	0.728349	0.913323	1696.52	2023.6	2176.86	1561.76	2488.77	2498.66	1444	2022	2408	1565	2649	2592
T28F3.1	nra-1	1463.59	1965.35	961.822	0.489389	-1.03095	0.0115543	0.0798848	1676.55	2033.61	2185.9	702.544	981.793	1201.13	1427	2032	2418	704	1045	1246
F58E10.1	ric-7	1437.06	1963.71	910.412	0.463618	-1.10899	0.00723264	0.0592667	1900.95	1952.55	2037.64	801.339	925.422	1004.47	1618	1951	2254	803	985	1042
C18E3.2	swsn-2.2	1423.08	1963.37	882.796	0.449633	-1.15318	0.00509149	0.0470325	1754.09	2011.59	2124.42	638.676	932.938	1076.77	1493	2010	2350	640	993	1117
Y39A3CR.4	ddp-1	1641.11	1963	1319.22	0.672044	-0.573373	0.15381	0.416636	1863.35	1926.53	2099.11	1453.99	1139.63	1364.04	1586	1925	2322	1457	1213	1415
W08F4.3	W08F4.3	1696.12	1960.7	1431.54	0.730119	-0.453796	0.264359	0.573584	1796.39	2117.68	1968.03	1009.91	1316.26	1968.46	1529	2116	2177	1012	1401	2042
T19B4.7	unc-40	1585.56	1960.19	1210.92	0.617757	-0.694889	0.0918705	0.301683	2003.16	1861.47	2015.94	1029.87	1289.95	1312.95	1705	1860	2230	1032	1373	1362
R07E5.2	prdx-3	2739.35	1959.51	3519.19	1.79595	0.84475	0.0394657	0.17588	1939.72	1991.58	1947.24	3672.39	3500.63	3384.56	1651	1990	2154	3680	3726	3511
F40F8.9	lsm-1	1230.6	1958.69	502.497	0.256547	-1.9627	3.33742e-06	0.000200409	1737.64	1980.57	2157.87	444.08	512.975	550.437	1479	1979	2387	445	546	571
F08F8.9	F08F8.9	2547.48	1956.02	3138.95	1.60476	0.682361	0.102157	0.323928	1485.04	2340.85	2042.16	2245.35	3426.41	3745.09	1264	2339	2259	2250	3647	3885
F56A3.3	npp-6	2124.51	1955.54	2293.49	1.17282	0.229977	0.551139	0.820426	2233.44	1822.44	1810.73	2383.06	2205.04	2292.36	1901	1821	2003	2388	2347	2378
F25B4.5	F25B4.5	1524.25	1955.13	1093.37	0.559232	-0.838482	0.0369145	0.168129	1669.5	1873.48	2322.4	1026.87	1057.89	1195.34	1421	1872	2569	1029	1126	1240
Y54E10A.3	Y54E10A.3	2132.3	1954.72	2309.88	1.18169	0.240856	0.545486	0.81738	1993.77	1966.56	1903.85	1979.9	2454.95	2494.8	1697	1965	2106	1984	2613	2588
T19B10.7	ima-1	1522.06	1953.34	1090.78	0.558418	-0.840583	0.0470157	0.19729	2261.64	1939.54	1658.86	949.033	1254.25	1069.06	1925	1938	1835	951	1335	1109
F55A11.7	F55A11.7	1454.48	1952.56	956.4	0.48982	-1.02968	0.0110049	0.0771045	1472.12	2114.68	2270.87	606.742	963.003	1299.46	1253	2113	2512	608	1025	1348
Y60A3A.9	Y60A3A.9	1933.13	1952.14	1914.12	0.980525	-0.0283738	0.930186	0.997915	1771.71	2032.61	2052.1	1646.59	1895	2200.78	1508	2031	2270	1650	2017	2283
F23B12.8	bmk-1	2129.08	1952.03	2306.12	1.18139	0.24049	0.574453	0.834802	1673.02	2133.69	2049.39	2018.82	2272.69	2626.87	1424	2132	2267	2023	2419	2725
M106.5	cap-2	3015.63	1951.95	4079.32	2.08988	1.06342	0.0093608	0.0699438	1900.95	2073.64	1881.25	3071.63	4375.32	4791.02	1618	2072	2081	3078	4657	4970
T12G3.6	T12G3.6	1370.72	1951.17	790.281	0.40503	-1.3039	0.0863576	0.290679	3263.81	1343.06	1246.63	987.952	719.668	663.223	2778	1342	1379	990	766	688
F59A3.4	F59A3.4	1487.14	1949.46	1024.81	0.52569	-0.927716	0.0225934	0.122554	1683.6	1972.56	2192.22	700.548	978.035	1395.85	1433	1971	2425	702	1041	1448
T24F1.2	T24F1.2	1727.84	1945.47	1510.2	0.776265	-0.365378	0.355131	0.667939	1648.35	1979.57	2208.5	968.992	1529.53	2032.09	1403	1978	2443	971	1628	2108
K10D2.6	emb-8	1608.28	1944.84	1271.72	0.653895	-0.61287	0.126732	0.369787	1641.3	1995.58	2197.65	888.159	1319.08	1607.93	1397	1994	2431	890	1404	1668
R11H6.2	R11H6.2	1443.47	1944.78	942.155	0.484452	-1.04557	0.0109851	0.0770672	1772.89	2044.62	2016.85	741.463	929.18	1155.82	1509	2043	2231	743	989	1199
H15N14.2	nsf-1	1753.14	1944.33	1561.95	0.803335	-0.315926	0.430952	0.734162	1772.89	2058.63	2001.48	1385.13	1627.24	1673.48	1509	2057	2214	1388	1732	1736
F25H2.4	F25H2.4	1437.8	1944.16	931.435	0.479095	-1.06162	0.00873869	0.0666563	1533.21	2007.59	2291.67	740.465	867.172	1186.67	1305	2006	2535	742	923	1231
K02B2.3	mcu-1	1591.01	1942.08	1239.94	0.638458	-0.647337	0.106087	0.332614	1650.7	1999.58	2175.95	1038.85	1180.03	1500.93	1405	1998	2407	1041	1256	1557
F01G4.4	F01G4.4	1473.97	1940.79	1007.15	0.518937	-0.94637	0.0191271	0.11021	1559.06	2056.63	2206.69	895.145	1009.04	1117.26	1327	2055	2441	897	1074	1159
T23G7.1	dpl-1	1705.92	1939.88	1471.96	0.758787	-0.398233	0.328986	0.640708	1875.1	1826.45	2118.1	1018.89	1669.52	1727.47	1596	1825	2343	1021	1777	1792
Y47D3A.26	smc-3	2288.14	1936.76	2639.52	1.36286	0.446633	0.274967	0.584318	1880.98	1874.48	2054.81	2072.7	2840.15	3005.71	1601	1873	2273	2077	3023	3118
Y47G6A.2	inx-22	1513.48	1936.63	1090.33	0.563001	-0.82879	0.0414309	0.181351	1648.35	2060.63	2100.92	710.527	1069.17	1491.29	1403	2059	2324	712	1138	1547
C48B6.10	C48B6.10	1646.1	1935.77	1356.42	0.700714	-0.513103	0.203437	0.493037	1855.13	2017.6	1934.58	1599.68	1190.37	1279.21	1579	2016	2140	1603	1267	1327
W03G1.6	pig-1	1679.8	1934.47	1425.14	0.736706	-0.44084	0.283618	0.593564	1873.93	1960.55	1968.93	991.944	1512.62	1770.84	1595	1959	2178	994	1610	1837
C27B7.8	rap-1	1562.83	1931.93	1193.73	0.617892	-0.694573	0.0831801	0.283931	1569.63	1971.56	2254.6	846.246	1328.47	1406.46	1336	1970	2494	848	1414	1459
F52F12.4	lsl-1	1454.02	1928.7	979.345	0.507776	-0.977736	0.0152187	0.0949949	1501.49	2033.61	2250.99	872.192	924.483	1141.36	1278	2032	2490	874	984	1184
F33G12.4	lrr-1	1596.21	1928.17	1264.25	0.655672	-0.608953	0.132484	0.380502	1674.2	2007.59	2102.73	806.329	1369.81	1616.61	1425	2006	2326	808	1458	1677
C07A9.2	C07A9.2	1425.01	1926.75	923.271	0.479186	-1.06134	0.0088983	0.067579	1580.21	1972.56	2227.48	792.358	838.987	1138.47	1345	1971	2464	794	893	1181
M106.4	gmps-1	1739.49	1926.16	1552.82	0.806174	-0.310836	0.45379	0.753296	2024.31	1886.49	1867.68	1503.88	1427.12	1727.47	1723	1885	2066	1507	1519	1792
B0207.4	air-2	1457.84	1923.87	991.802	0.515524	-0.95589	0.0200871	0.113951	1808.13	1919.52	2043.97	724.498	1036.28	1214.62	1539	1918	2261	726	1103	1260
Y55F3AL.1	plx-1	1519.14	1923.64	1114.64	0.579442	-0.787264	0.0505551	0.206686	1647.18	1931.53	2192.22	1005.92	1097.35	1240.65	1402	1930	2425	1008	1168	1287
Y105E8B.2	exoc-8	1524.84	1923.38	1126.29	0.585578	-0.772066	0.0561147	0.221586	1568.46	2045.62	2156.06	744.457	1264.59	1369.83	1335	2044	2385	746	1346	1421
VC5.4	mys-1	1418.37	1923.21	913.52	0.474997	-1.07401	0.00895623	0.0678225	1677.72	2069.64	2022.27	635.683	943.273	1161.6	1428	2068	2237	637	1004	1205
ZK652.3	tag-277	1367.55	1922.42	812.687	0.422742	-1.24215	0.00229041	0.0270584	1506.19	1986.57	2274.49	746.453	784.495	907.112	1282	1985	2516	748	835	941
B0041.2	ain-2	1817.26	1921.92	1712.6	0.891087	-0.166361	0.701252	0.900599	2083.06	1820.44	1862.26	1526.84	1744.68	1866.28	1773	1819	2060	1530	1857	1936
T03F1.1	T03F1.1	1574.67	1921.05	1228.3	0.639388	-0.645236	0.109981	0.340187	1710.62	2017.6	2034.93	1119.68	1182.85	1382.36	1456	2016	2251	1122	1259	1434
T24F1.1	raga-1	1650.96	1919.13	1382.78	0.720526	-0.472877	0.243409	0.547654	1776.41	1969.56	2011.42	1082.76	1401.76	1663.84	1512	1968	2225	1085	1492	1726
F28D1.10	gex-3	1651.36	1918.33	1384.38	0.721659	-0.47061	0.237731	0.540755	1616.63	2054.63	2083.74	1033.86	1338.81	1780.48	1376	2053	2305	1036	1425	1847
F25B5.7	psf-1	1780.08	1917.86	1642.3	0.856322	-0.223774	0.580359	0.837784	1763.49	2091.66	1898.42	1359.18	1739.04	1828.68	1501	2090	2100	1362	1851	1897
Y73B6BL.5	seu-1	2099.95	1915.93	2283.98	1.1921	0.253502	0.524575	0.80272	1991.42	1890.5	1865.88	1973.91	2248.26	2629.76	1695	1889	2064	1978	2393	2728
ZK546.2	ZK546.2	1697.15	1914.8	1479.49	0.772659	-0.372096	0.37112	0.682974	2012.56	1786.42	1945.43	1191.53	1545.5	1701.44	1713	1785	2152	1194	1645	1765
Y54H5A.1	Y54H5A.1	1905.9	1914.34	1897.46	0.991182	-0.0127786	0.955522	1	1669.5	2122.68	1950.85	1870.12	1922.25	1900.02	1421	2121	2158	1874	2046	1971
W10D9.5	tomm-22	2011.48	1912.76	2110.2	1.10322	0.141718	0.713176	0.904459	2138.27	1825.45	1774.57	2373.08	1763.47	2194.04	1820	1824	1963	2378	1877	2276
Y77E11A.7	Y77E11A.7	1671.94	1908.78	1435.09	0.751835	-0.411512	0.30967	0.621959	1779.94	1920.52	2025.89	1070.78	1468.46	1766.03	1515	1919	2241	1073	1563	1832
ZK370.5	pdhk-2	1344.2	1908	780.394	0.409012	-1.28979	0.00180551	0.0228022	1729.42	1932.53	2062.05	663.625	842.745	834.813	1472	1931	2281	665	897	866
C07F11.1	tol-1	1135.82	1907.98	363.663	0.190601	-2.39137	2.56846e-08	4.69969e-06	1630.73	1905.51	2187.7	291.396	389.899	409.695	1388	1904	2420	292	415	425
C08B11.5	sap-49	1811.66	1907.23	1716.1	0.899786	-0.152345	0.681359	0.892893	1651.88	1934.53	2135.27	1529.83	1604.69	2013.77	1406	1933	2362	1533	1708	2089
Y18D10A.13	pad-1	2108.8	1906.69	2310.92	1.21201	0.277396	0.531539	0.807624	1510.89	1973.56	2235.62	1944.97	2252.96	2734.83	1286	1972	2473	1949	2398	2837
T12A2.8	gen-1	1322.57	1906.21	738.93	0.387644	-1.36719	0.000970246	0.0148809	1728.24	1982.57	2007.81	630.693	727.184	858.913	1471	1981	2221	632	774	891
R01H10.7	R01H10.7	1409.11	1906.1	912.124	0.478529	-1.06332	0.0106693	0.0757979	1980.84	1900.51	1836.95	773.397	950.789	1012.19	1686	1899	2032	775	1012	1050
Y74C9A.4	rcor-1	1567.04	1902.73	1231.35	0.647148	-0.627832	0.121762	0.361791	1715.32	1989.58	2003.29	1015.89	1288.07	1390.07	1460	1988	2216	1018	1371	1442
B0261.1	B0261.1	1694.45	1902.54	1486.35	0.781245	-0.356153	0.374664	0.686107	1735.29	2001.59	1970.74	1336.23	1499.47	1623.35	1477	2000	2180	1339	1596	1684
R04D3.3	R04D3.3	2168.36	1901.89	2434.83	1.28022	0.356389	0.470817	0.76537	1680.07	1991.58	2034.02	1052.82	2766.87	3484.81	1430	1990	2250	1055	2945	3615
C04G2.6	dis-3	1760.66	1900.34	1620.99	0.853001	-0.22938	0.582801	0.839671	2024.31	1870.48	1806.21	1764.34	1503.22	1595.4	1723	1869	1998	1768	1600	1655
C05C10.2	C05C10.2	2320.66	1900.09	2741.23	1.44268	0.528754	0.189837	0.474277	1908	1990.58	1801.69	2351.13	3074.09	2798.46	1624	1989	1993	2356	3272	2903
Y71F9AL.18	pme-1	2383.34	1899.33	2867.36	1.50967	0.594233	0.154076	0.417162	1642.48	1917.52	2137.98	1983.89	2796.94	3821.25	1398	1916	2365	1988	2977	3964
W04A8.6	W04A8.6	1214.43	1896.19	532.665	0.280913	-1.8318	1.53377e-05	0.000683724	1895.08	1984.57	1808.92	484.995	533.644	579.356	1613	1983	2001	486	568	601
Y43H11AL.3	pqn-85	1957.7	1896.18	2019.22	1.06489	0.0906997	0.813698	0.951682	1910.35	1966.56	1811.64	1804.26	2209.74	2043.65	1626	1965	2004	1808	2352	2120
F13G3.4	dylt-1	1744.23	1896.02	1592.44	0.839886	-0.251734	0.514775	0.796118	1575.51	2002.59	2109.96	1189.53	1598.11	1989.67	1341	2001	2334	1192	1701	2064
F55C5.7	rskd-1	1522.2	1895.71	1148.69	0.605942	-0.722749	0.0765387	0.269968	1752.92	1934.53	1999.67	931.07	1223.25	1291.74	1492	1933	2212	933	1302	1340
F40F9.7	drap-1	1265.2	1895.2	635.195	0.335159	-1.57708	0.000142105	0.00366505	1617.8	1848.46	2219.34	581.794	620.08	703.711	1377	1847	2455	583	660	730
R11H6.5	R11H6.5	1266.15	1894.72	637.579	0.336503	-1.57131	0.000177937	0.00433439	1844.56	1984.57	1855.03	616.722	650.144	645.872	1570	1983	2052	618	692	670
C50F4.14	nstp-10	1437.4	1894.55	980.258	0.517411	-0.950619	0.0200975	0.113966	1729.42	1954.55	1999.67	897.141	963.003	1080.63	1472	1953	2212	899	1025	1121
F54F2.2	zfp-1	1287.78	1893.8	681.753	0.359992	-1.47396	0.000350503	0.00720982	1485.04	2074.64	2121.71	627.699	683.967	733.594	1264	2073	2347	629	728	761
W07E6.1	nol-1	1924.14	1892.56	1955.72	1.03337	0.0473585	0.864362	0.974055	2531.86	1597.27	1548.57	2863.07	1579.32	1424.77	2155	1596	1713	2869	1681	1478
H21P03.2	H21P03.2	1565.61	1891.42	1239.8	0.655489	-0.609357	0.12476	0.366891	1460.37	2059.63	2154.26	915.103	1218.55	1585.76	1243	2058	2383	917	1297	1645
F07A11.3	npp-5	2215.87	1891.32	2540.43	1.34321	0.42568	0.278122	0.588073	2106.55	1899.5	1667.9	2196.45	2609.03	2815.81	1793	1898	1845	2201	2777	2921
ZC513.7	ZC513.7	1710.98	1891.19	1530.78	0.809425	-0.305031	0.430155	0.73336	1493.27	2151.7	2028.6	1356.19	1553.02	1683.12	1271	2150	2244	1359	1653	1746
C29E4.2	kle-2	1627	1890.2	1363.8	0.721513	-0.470903	0.248639	0.552942	1717.67	2034.61	1918.31	978.971	1565.23	1547.2	1462	2033	2122	981	1666	1605
R144.4	wip-1	1365.4	1888.92	841.881	0.445694	-1.16587	0.00426801	0.0418191	1648.35	1786.42	2232	785.372	766.644	973.627	1403	1785	2469	787	816	1010
C04D8.1	pac-1	1459.42	1888.06	1030.78	0.545947	-0.873168	0.0328729	0.155155	1771.71	1895.5	1996.96	918.097	1056.01	1118.23	1508	1894	2209	920	1124	1160
T21C9.12	scpl-4	1657.49	1887.83	1427.16	0.755981	-0.403579	0.325214	0.637226	2016.09	1670.32	1977.07	1494.9	1381.09	1405.49	1716	1669	2187	1498	1470	1458
F57B9.5	byn-1	1807.25	1885.59	1728.91	0.916909	-0.12515	0.729178	0.913499	1673.02	1848.46	2135.27	1653.57	1511.68	2021.48	1424	1847	2362	1657	1609	2097
T24H7.5	tat-4	2084.69	1885.5	2283.89	1.21129	0.276549	0.554429	0.822213	1553.19	2112.67	1990.63	1076.77	2566.75	3208.15	1322	2111	2202	1079	2732	3328
Y73B3A.1	Y73B3A.1	1172.32	1882.49	462.154	0.245502	-2.02619	1.38728e-06	0.000102053	1408.68	1924.52	2314.27	435.098	410.568	540.797	1199	1923	2560	436	437	561
Y87G2A.8	gpi-1	2364.32	1880.43	2848.21	1.51466	0.598995	0.139223	0.392397	1830.46	2023.6	1787.23	2232.37	3142.68	3169.59	1558	2022	1977	2237	3345	3288
Y43F4B.4	npp-18	1598.84	1879.63	1318.05	0.701226	-0.512049	0.236435	0.539287	2412.02	1603.27	1623.6	1340.22	1237.34	1376.57	2053	1602	1796	1343	1317	1428
Y54G2A.26	Y54G2A.26	1314.98	1876.16	753.798	0.401778	-1.31553	0.0013252	0.0188037	1461.55	1938.54	2228.38	562.833	813.62	884.94	1244	1937	2465	564	866	918
C55A6.2	ttll-5	1863.49	1876.06	1850.91	0.986594	-0.0194719	0.954637	1	1716.49	1991.58	1920.12	1515.86	1972.98	2063.9	1461	1990	2124	1519	2100	2141
F09E5.1	pkc-3	1396.6	1874.25	918.939	0.490296	-1.02828	0.0110725	0.0774039	1402.8	2019.6	2200.36	646.66	999.644	1110.51	1194	2018	2434	648	1064	1152
B0334.11	ooc-3	1506.74	1874.09	1139.39	0.60797	-0.717927	0.07462	0.26577	1614.28	1865.48	2142.5	874.188	1109.57	1434.41	1374	1864	2370	876	1181	1488
Y75B8A.24	Y75B8A.24	1853.08	1873.57	1832.59	0.978128	-0.0319054	0.92047	0.994487	1656.58	1963.56	2000.57	1494.9	1872.45	2130.41	1410	1962	2213	1498	1993	2210
D1037.4	rab-8	2203.74	1870.49	2536.99	1.35632	0.439703	0.292717	0.6033	1616.63	1860.47	2134.37	1480.93	2662.58	3467.46	1376	1859	2361	1484	2834	3597
Y110A7A.9	Y110A7A.9	1749.41	1866.13	1632.7	0.874914	-0.192787	0.622609	0.862003	1657.75	1935.53	2005.09	1260.39	1679.85	1957.86	1411	1934	2218	1263	1788	2031
R01H10.1	div-1	1770.22	1865.61	1674.83	0.89774	-0.15563	0.704862	0.902792	1774.06	1894.5	1928.25	1058.81	1745.62	2220.06	1510	1893	2133	1061	1858	2303
Y57G11C.3	Y57G11C.3	1525.73	1865.4	1186.05	0.635812	-0.653328	0.104768	0.329741	1582.56	1989.58	2024.08	989.948	1253.31	1314.88	1347	1988	2239	992	1334	1364
W09D10.1	W09D10.1	1326.37	1861.7	791.034	0.424898	-1.23481	0.00260905	0.0297723	1629.55	1865.48	2090.07	745.455	723.426	904.22	1387	1864	2312	747	770	938
ZK550.3	ZK550.3	1895.73	1861.23	1930.23	1.03707	0.0525105	0.899247	0.983846	1851.61	1910.51	1821.58	2006.84	1843.33	1940.51	1576	1909	2015	2011	1962	2013
C34E10.8	C34E10.8	1482.58	1860.98	1104.17	0.593328	-0.753098	0.0635015	0.239746	1544.96	2091.66	1946.33	802.337	1185.67	1324.52	1315	2090	2153	804	1262	1374
F45H11.2	ned-8	2810.67	1860.62	3760.72	2.02121	1.01522	0.0162457	0.0986971	1509.72	1977.57	2094.59	2304.22	4022.06	4955.86	1285	1976	2317	2309	4281	5141
F40F8.1	F40F8.1	1604.7	1860.07	1349.32	0.725417	-0.463118	0.261839	0.570696	1952.64	1848.46	1779.09	1406.09	1199.76	1442.13	1662	1847	1968	1409	1277	1496
C34B2.2	kbp-5	1376.09	1859.95	892.232	0.479707	-1.05977	0.00967647	0.0713136	1624.85	1850.47	2104.54	606.742	951.729	1118.23	1383	1849	2328	608	1013	1160
Y119C1B.8	bet-1	1357.55	1859.39	855.697	0.460202	-1.11966	0.00685125	0.0574496	1818.71	1894.5	1864.97	753.438	836.168	977.483	1548	1893	2063	755	890	1014
ZK632.7	panl-3	1799.5	1858.73	1740.27	0.936271	-0.0950022	0.800444	0.946079	1618.98	1854.47	2102.73	1166.58	2158.07	1896.16	1378	1853	2326	1169	2297	1967
JC8.2	JC8.2	2106.94	1858.37	2355.51	1.26752	0.342004	0.398535	0.705835	1855.13	1981.57	1738.41	2402.02	2302.75	2361.77	1579	1980	1923	2407	2451	2450
C41G7.9	C41G7.9	2234.1	1857.51	2610.69	1.40548	0.491065	0.240633	0.544287	1609.58	1904.51	2058.43	2202.44	2851.43	2778.21	1370	1903	2277	2207	3035	2882
Y46E12BL.2	Y46E12BL.2	1830.59	1856.48	1804.71	0.972114	-0.040802	0.86563	0.974245	1441.57	1908.51	2219.34	1870.12	1650.73	1893.27	1227	1907	2455	1874	1757	1964
Y80D3A.2	emb-4	2128.02	1856.38	2399.65	1.29265	0.370331	0.360013	0.671877	1905.65	1799.43	1864.07	2232.37	2512.26	2454.31	1622	1798	2062	2237	2674	2546
D2030.4	D2030.4	1875.45	1856.36	1894.54	1.02057	0.029372	0.928499	0.997465	1951.47	1932.53	1685.07	1945.97	1802.93	1934.72	1661	1931	1864	1950	1919	2007
F57B10.7	tre-1	1210.01	1853.61	566.404	0.305568	-1.71043	5.87632e-05	0.00192449	2276.91	1660.32	1623.6	701.546	520.491	477.174	1938	1659	1796	703	554	495
F32B5.8	cpz-1	2028.89	1851.9	2205.88	1.19115	0.252353	0.551706	0.820754	1594.31	1972.56	1988.82	1611.66	2294.3	2711.7	1357	1971	2200	1615	2442	2813
F01F1.7	ddx-23	2159.38	1851.79	2466.97	1.33221	0.41382	0.299151	0.61069	1889.2	1976.57	1689.59	1998.86	2670.1	2731.94	1608	1975	1869	2003	2842	2834
C03D6.8	rpl-24.2	1497.42	1850.69	1144.15	0.618227	-0.693791	0.0855454	0.288934	1691.82	1861.47	1998.77	1181.55	1037.22	1213.66	1440	1860	2211	1184	1104	1259
Y39E4A.3	Y39E4A.3	1833.31	1850.59	1816.03	0.981322	-0.0272008	0.930024	0.997889	1720.02	1847.46	1984.3	1669.54	1676.09	2102.46	1464	1846	2195	1673	1784	2181
W03H9.4	cacn-1	2126.97	1849.45	2404.48	1.3001	0.378627	0.344343	0.657532	1933.85	1844.46	1770.05	2183.47	2484.08	2545.89	1646	1843	1958	2188	2644	2641
ZK270.2	frm-1	1726.57	1849.04	1604.09	0.867526	-0.205022	0.598233	0.847402	1664.8	1893.5	1988.82	1511.87	1639.45	1660.95	1417	1892	2200	1515	1745	1723
Y45G5AL.1	Y45G5AL.1	1335.79	1848.34	823.236	0.445392	-1.16685	0.00412164	0.0409717	1450.97	1895.5	2198.55	625.703	744.096	1099.91	1235	1894	2432	627	792	1141
W07B3.2	gei-4	1258.43	1846.43	670.424	0.363092	-1.46159	0.000439092	0.0085198	1582.56	1980.57	1976.17	493.976	777.918	739.378	1347	1979	2186	495	828	767
Y39H10A.3	mtm-9	1292.72	1846.32	739.119	0.40032	-1.32078	0.00125902	0.0181487	1440.4	1923.52	2175.05	551.856	676.451	989.051	1226	1922	2406	553	720	1026
ZK673.2	ZK673.2	1545.81	1846.03	1245.6	0.674748	-0.567579	0.168282	0.441348	1946.77	1735.37	1855.93	1296.31	1233.58	1206.91	1657	1734	2053	1299	1313	1252
F26F4.11	rpb-8	2043.43	1842.8	2244.06	1.21775	0.284214	0.4605	0.758789	2131.23	1728.37	1668.8	2062.72	2112.97	2556.49	1814	1727	1846	2067	2249	2652
R06F6.5	npp-19	1504.73	1842.15	1167.31	0.633667	-0.658204	0.109578	0.339366	1777.59	1943.54	1805.31	978.971	1213.85	1309.09	1513	1942	1997	981	1292	1358
T02G5.13	mmaa-1	1396.3	1840.96	951.641	0.516928	-0.951966	0.0191136	0.110205	1510.89	1981.57	2030.41	793.356	1014.68	1046.89	1286	1980	2246	795	1080	1086
C44B12.2	ost-1	1833.57	1840.11	1827.03	0.992891	-0.0102929	0.970587	1	1861	1812.44	1846.89	2252.33	1577.45	1651.31	1584	1811	2043	2257	1679	1713
C55B7.1	glh-2	2826.61	1838.56	3814.66	2.07481	1.05298	0.00988167	0.0721903	1898.6	1908.51	1708.58	3739.25	4271.97	3432.76	1616	1907	1890	3747	4547	3561
B0334.8	age-1	1677.93	1838.23	1517.62	0.825589	-0.276505	0.477407	0.770299	1486.22	1974.56	2053.91	991.944	1630.06	1930.87	1265	1973	2272	994	1735	2003
Y38C1AA.2	csn-3	2548.12	1837.92	3258.33	1.77283	0.826058	0.040565	0.178754	1967.92	1863.48	1682.36	2669.47	3443.32	3662.19	1675	1862	1861	2675	3665	3799
F17A9.2	F17A9.2	1283.39	1837.42	729.363	0.396949	-1.33298	0.00142151	0.0197605	1889.2	1839.46	1783.61	668.614	694.301	825.173	1608	1838	1973	670	739	856
B0303.3	B0303.3	2019.74	1837.18	2202.29	1.19873	0.261508	0.545142	0.817257	1494.44	2034.61	1982.49	1906.05	2426.77	2274.05	1272	2033	2193	1910	2583	2359
C25G4.5	dpy-26	1834.25	1836.8	1831.7	0.997227	-0.00400683	0.983732	1	1660.1	1945.54	1904.75	1436.02	2008.68	2050.4	1413	1944	2107	1439	2138	2127
Y59A8B.6	prp-6	2990.46	1835.85	4145.07	2.25785	1.17495	0.00423809	0.0416779	1923.27	1765.4	1818.87	4281.13	4193.05	3961.02	1637	1764	2012	4290	4463	4109
Y23H5B.6	Y23H5B.6	1806.82	1834.79	1778.85	0.969514	-0.0446668	0.943773	1	2059.56	1940.54	1504.27	2021.81	1680.79	1633.96	1753	1939	1664	2026	1789	1695
F37B12.3	F37B12.3	1306.67	1834.44	778.909	0.424604	-1.23581	0.00269065	0.0305705	1601.36	1937.53	1964.41	693.563	793.89	849.273	1363	1936	2173	695	845	881
Y66D12A.9	Y66D12A.9	1319.97	1833.27	806.665	0.440013	-1.18438	0.00417143	0.041284	1871.58	1687.34	1940.91	882.172	730.003	807.822	1593	1686	2147	884	777	838
R11A5.2	nud-2	1403.29	1832.71	973.855	0.531373	-0.912203	0.0242198	0.127958	1472.12	1930.53	2095.5	708.532	1009.98	1203.06	1253	1929	2318	710	1075	1248
K08A8.1	mek-1	1669.65	1831.53	1507.76	0.823225	-0.280641	0.475446	0.768528	1613.11	1763.4	2118.1	983.961	1570.87	1968.46	1373	1762	2343	986	1672	2042
R144.2	pcf-11	1338	1829.42	846.579	0.462758	-1.11167	0.0064915	0.0555487	1559.06	1901.51	2027.69	802.337	839.926	897.472	1327	1900	2243	804	894	931
T20G5.14	T20G5.14	1801.1	1829.11	1773.09	0.969373	-0.0448761	0.891687	0.982201	1689.47	1777.41	2020.46	1642.6	1663.88	2012.81	1438	1776	2235	1646	1771	2088
D1014.3	snap-1	1448.1	1828.64	1067.56	0.583798	-0.776459	0.0620292	0.236342	1964.39	1780.41	1741.12	1007.91	1082.32	1112.44	1672	1779	1926	1010	1152	1154
C26F1.3	C26F1.3	1405.76	1825.29	986.24	0.540321	-0.888112	0.0277003	0.138598	1426.3	1949.54	2100.02	678.594	950.789	1329.34	1214	1948	2323	680	1012	1379
B0334.4	B0334.4	1332.39	1825.08	839.702	0.460091	-1.12001	0.0078939	0.0626101	2171.17	1644.3	1659.76	813.314	869.051	836.741	1848	1643	1836	815	925	868
W02A11.4	uba-2	1765.15	1824.39	1705.91	0.935057	-0.0968732	0.819553	0.954068	1790.51	1885.49	1797.17	1310.28	1787.9	2019.55	1524	1884	1988	1313	1903	2095
C10C6.6	catp-8	1491.39	1823.07	1159.71	0.636132	-0.652603	0.117352	0.354714	1997.29	1781.41	1690.5	1247.41	1180.97	1050.75	1700	1780	1870	1250	1257	1090
B0547.1	csn-5	2026.63	1821.61	2231.65	1.2251	0.292897	0.474835	0.768408	1795.21	1825.45	1844.18	2035.78	2100.76	2558.42	1528	1824	2040	2040	2236	2654
F55F10.1	F55F10.1	1894.42	1821.32	1967.53	1.08028	0.1114	0.795082	0.943901	1749.39	1897.5	1817.06	2239.36	1958.89	1704.33	1489	1896	2010	2244	2085	1768
F02E9.2	lin-28	1357.67	1818.7	896.647	0.493015	-1.0203	0.0132665	0.0874211	1732.94	1771.4	1951.76	718.511	959.245	1012.19	1475	1770	2159	720	1021	1050
B0280.3	rpia-1	1594.04	1818.14	1369.94	0.75348	-0.408358	0.306075	0.618517	1626.03	1887.5	1940.91	1213.48	1275.86	1620.46	1384	1886	2147	1216	1358	1681
F35F11.1	F35F11.1	2040.4	1814.73	2266.07	1.2487	0.320432	0.436576	0.739183	1743.52	1819.44	1881.25	1845.18	2107.33	2845.69	1484	1818	2081	1849	2243	2952
Y45F10A.6	tbc-9	1427.88	1813.52	1042.24	0.574704	-0.799109	0.0522027	0.211118	1755.27	1856.47	1828.81	909.116	1131.18	1086.41	1494	1855	2023	911	1204	1127
ZC376.7	atfs-1	1363.72	1812.41	915.034	0.504871	-0.986015	0.015314	0.095232	1560.24	1810.43	2066.57	827.285	945.152	972.663	1328	1809	2286	829	1006	1009
H20J04.8	mog-2	1533.48	1812.06	1254.9	0.692524	-0.530064	0.188726	0.472445	1620.15	1918.52	1897.52	1178.56	1341.63	1244.51	1379	1917	2099	1181	1428	1291
B0336.13	B0336.13	1179.3	1808.31	550.287	0.304309	-1.71639	3.55725e-05	0.00129256	1281.79	1982.57	2160.58	396.179	534.584	720.099	1091	1981	2390	397	569	747
C43E11.1	acin-1	1897.35	1807.77	1986.92	1.0991	0.136323	0.707749	0.903474	2074.83	1692.34	1656.15	1839.19	2051.9	2069.68	1766	1691	1832	1843	2184	2147
F55C5.4	capg-2	1061.7	1804.75	318.65	0.176562	-2.50175	8.60965e-09	2.1169e-06	1872.75	1818.44	1723.04	365.243	304.403	286.304	1594	1817	1906	366	324	297
K05C4.2	K05C4.2	1707.82	1804.6	1611.04	0.892742	-0.163685	0.703028	0.901652	1990.24	1655.31	1768.24	1545.8	1438.4	1848.93	1694	1654	1956	1549	1531	1918
Y4C6B.1	Y4C6B.1	1688.55	1804.03	1573.07	0.871975	-0.197642	0.625159	0.862127	1720.02	1758.39	1933.68	1143.63	1696.76	1878.81	1464	1757	2139	1146	1806	1949
ZK813.3	ZK813.3	1480.11	1803.49	1156.74	0.641388	-0.64073	0.100337	0.320005	1196.02	1962.55	2251.89	838.263	1100.17	1531.78	1018	1961	2491	840	1171	1589
Y54G2A.2	Y54G2A.2	2361.38	1803.23	2919.53	1.61905	0.695149	0.0919776	0.301904	1627.2	1889.5	1893	2304.22	3091	3363.35	1385	1888	2094	2309	3290	3489
Y54H5A.3	tag-262	1844.27	1802.09	1886.45	1.04681	0.066005	0.843152	0.963902	2066.61	1797.42	1542.24	2202.44	1773.8	1683.12	1759	1796	1706	2207	1888	1746
K07A3.1	fbp-1	2058.64	1801.41	2315.86	1.28558	0.362419	0.368533	0.680501	1855.13	1738.38	1810.73	1991.87	2448.38	2507.33	1579	1737	2003	1996	2606	2601
C18A11.7	dim-1	1701.74	1798.5	1604.98	0.892398	-0.164241	0.683873	0.89339	1856.3	1645.3	1893.9	1756.36	1597.18	1461.41	1580	1644	2095	1760	1700	1516
K08D10.3	rnp-3	2050.48	1797.12	2303.85	1.28197	0.358364	0.397919	0.705247	1535.56	1871.48	1984.3	1802.26	2214.44	2894.85	1307	1870	2195	1806	2357	3003
Y46G5A.12	vps-2	1498.99	1796.04	1201.95	0.669222	-0.579443	0.165701	0.436779	1911.52	1876.49	1600.1	1128.66	1157.48	1319.7	1627	1875	1770	1131	1232	1369
Y92H12A.1	src-1	1501.88	1795.14	1208.62	0.673272	-0.570738	0.169635	0.443598	1783.46	1845.46	1756.49	834.271	1411.15	1380.43	1518	1844	1943	836	1502	1432
C14A4.4	crn-3	2330.05	1794.84	2865.26	1.59638	0.674806	0.0890838	0.295846	2014.91	1873.48	1496.14	2615.58	3271.39	2708.8	1715	1872	1655	2621	3482	2810
K07F5.13	npp-1	1636.78	1794.7	1478.86	0.824014	-0.27926	0.521234	0.800833	2024.31	1678.33	1681.46	1205.5	1636.63	1594.44	1723	1677	1860	1208	1742	1654
T01C3.1	cdt-2	1151.16	1791.94	510.382	0.284821	-1.81187	1.47654e-05	0.000665755	1433.35	1870.48	2071.99	442.084	490.427	598.636	1220	1869	2292	443	522	621
C27D6.4	crh-2	1276.07	1789.73	762.42	0.425998	-1.23108	0.00296739	0.0329115	1752.92	1666.32	1949.95	673.604	816.438	797.218	1492	1665	2157	675	869	827
F46E10.9	dpy-11	2049.57	1789.13	2310.01	1.29113	0.368636	0.391481	0.700358	1442.75	1826.45	2098.21	1696.48	2366.64	2866.9	1228	1825	2321	1700	2519	2974
Y43C5A.6	rad-51	1913.1	1788.92	2037.28	1.13883	0.187555	0.670818	0.887596	1474.47	1884.49	2007.81	1407.08	2127.06	2577.7	1255	1883	2221	1410	2264	2674
T07C4.7	mev-1	2045.61	1788.45	2302.77	1.28758	0.364662	0.38307	0.691466	1669.5	1797.42	1898.42	2277.28	2219.13	2411.9	1421	1796	2100	2282	2362	2502
F23H11.1	bra-2	1365.51	1787.36	943.659	0.527961	-0.921496	0.0268084	0.135776	1893.9	1836.45	1631.74	975.977	914.148	940.852	1612	1835	1805	978	973	976
F59E12.11	F59E12.11	1885.3	1785.83	1984.77	1.1114	0.152374	0.741356	0.919813	1395.75	1929.53	2032.21	1285.34	2020.9	2648.07	1188	1928	2248	1288	2151	2747
ZK1098.10	unc-16	1397.15	1785.77	1008.53	0.564758	-0.824295	0.0459549	0.19429	1730.59	1886.49	1740.22	856.225	1095.47	1073.88	1473	1885	1925	858	1166	1114
M03C11.7	prp-3	2481.43	1784.43	3178.44	1.7812	0.832852	0.0426241	0.184622	1550.84	2114.68	1687.79	2484.85	3521.3	3529.16	1320	2113	1867	2490	3748	3661
F08B4.7	F08B4.7	1310.95	1782.79	839.107	0.47067	-1.08721	0.00870025	0.0665028	1809.31	1793.42	1745.64	876.184	797.648	843.489	1540	1792	1931	878	849	875
W06F12.1	lit-1	1175.7	1780.62	570.776	0.320549	-1.64138	8.13361e-05	0.00238344	1425.12	1903.51	2013.23	433.102	628.535	650.692	1213	1902	2227	434	669	675
F41H10.11	sand-1	1567.14	1779.32	1354.96	0.761502	-0.39308	0.331618	0.643805	1750.57	1704.35	1883.05	1306.29	1308.74	1449.84	1490	1703	2083	1309	1393	1504
W06H3.1	immt-2	2051.11	1776.55	2325.68	1.3091	0.388575	0.322685	0.634483	2094.8	1704.35	1530.49	2850.09	2031.23	2095.71	1783	1703	1693	2856	2162	2174
ZK381.1	him-3	1148.7	1773.61	523.785	0.295322	-1.75964	2.97312e-05	0.00112735	1730.59	1836.45	1753.78	569.819	482.911	518.625	1473	1835	1940	571	514	538
W01G7.4	W01G7.4	1442.91	1771.85	1113.97	0.628706	-0.669543	0.098501	0.315428	1587.26	1796.42	1931.87	838.263	1066.35	1437.31	1351	1795	2137	840	1135	1491
K03B4.3	taf-10	1114.86	1770.26	459.46	0.259545	-1.94595	3.34949e-06	0.000200409	1255.94	1882.49	2172.34	381.21	428.419	568.753	1069	1881	2403	382	456	590
F31E3.3	rfc-4	1456.44	1769.18	1143.7	0.646455	-0.629379	0.143912	0.400032	2228.74	1661.32	1417.49	1145.63	1116.14	1169.32	1897	1660	1568	1148	1188	1213
C06A5.1	C06A5.1	1430.37	1767.64	1093.1	0.618398	-0.693392	0.0916299	0.301289	1703.57	1846.46	1752.88	989.948	1188.49	1100.87	1450	1845	1939	992	1265	1142
C27B7.5	C27B7.5	1934.47	1767.13	2101.81	1.18939	0.250224	0.532898	0.808502	1880.98	1688.34	1732.08	2085.68	1872.45	2347.31	1601	1687	1916	2090	1993	2435
PAR2.1	mtss-1	1454.06	1764.56	1143.56	0.648072	-0.625774	0.122365	0.36288	1681.25	1785.41	1827	1264.38	1027.83	1138.47	1431	1784	2021	1267	1094	1181
C39E9.11	C39E9.11	2189.38	1764.38	2614.39	1.48176	0.567308	0.157333	0.422635	1728.24	2060.63	1504.27	2032.79	2833.58	2976.79	1471	2059	1664	2037	3016	3088
F46F11.6	F46F11.6	1509.03	1764.19	1253.87	0.710733	-0.49262	0.24661	0.551168	1932.67	1810.43	1549.47	978.971	1347.26	1435.38	1645	1809	1714	981	1434	1489
T07D4.3	rha-1	2053.83	1763.6	2344.06	1.32913	0.410484	0.322962	0.63471	1575.51	1914.52	1800.79	1913.04	2205.98	2913.17	1341	1913	1992	1917	2348	3022
R06C1.3	wve-1	1644.06	1763.06	1525.07	0.865015	-0.209203	0.58954	0.842055	1541.44	1754.39	1993.34	1045.83	1508.86	2020.52	1312	1753	2205	1048	1606	2096
Y61A9LA.8	sut-2	1335.08	1760.65	909.509	0.516577	-0.952946	0.0204367	0.115181	1644.83	1844.46	1792.65	829.281	917.906	981.339	1400	1843	1983	831	977	1018
T01D1.2	etr-1	1403.29	1760.29	1046.3	0.594389	-0.750521	0.0677277	0.24936	1778.76	1654.31	1847.8	955.021	1019.37	1164.5	1514	1653	2044	957	1085	1208
F18A1.6	F18A1.6	1656.95	1760.2	1553.7	0.882687	-0.180027	0.631538	0.866575	1475.64	1738.38	2066.57	1070.78	1574.63	2015.7	1256	1737	2286	1073	1676	2091
Y53G8AR.2	phf-15	1206.44	1758.38	654.488	0.37221	-1.42581	0.000502516	0.00935066	1308.81	1827.45	2138.89	629.695	681.148	652.62	1114	1826	2366	631	725	677
R13A5.1	cup-5	1637.77	1758.25	1517.29	0.862959	-0.212636	0.592193	0.842715	1622.5	1720.36	1931.87	1121.68	1578.38	1851.82	1381	1719	2137	1124	1680	1921
Y54E10BR.6	rpb-7	1230.03	1757.47	702.595	0.399776	-1.32274	0.00146074	0.0201633	1768.19	1788.42	1715.81	858.221	620.08	629.484	1505	1787	1898	860	660	653
C41C4.7	ctns-1	2518.14	1755.31	3280.97	1.86917	0.902395	0.029589	0.1448	1543.79	1826.45	1895.71	2654.5	3294.88	3893.55	1314	1825	2097	2660	3507	4039
F56H9.2	F56H9.2	2269.23	1755.15	2783.3	1.58579	0.6652	0.102161	0.323928	1777.59	1675.33	1812.54	2072.7	2860.82	3416.37	1513	1674	2005	2077	3045	3544
H20J04.5	pfd-2	2103.56	1755.13	2452	1.39704	0.482378	0.23979	0.543274	1723.54	1663.32	1878.53	2032.79	2514.14	2809.06	1467	1662	2078	2037	2676	2914
C52E4.6	cyl-1	1653.38	1754.15	1552.6	0.885104	-0.176082	0.647218	0.875415	1445.1	2053.63	1763.72	1402.09	1652.61	1603.11	1230	2052	1951	1405	1759	1663
Y39E4B.5	Y39E4B.5	1008.2	1753.95	262.447	0.149632	-2.74051	4.06356e-10	1.6396e-07	1616.63	1853.47	1791.75	218.547	257.427	311.368	1376	1852	1982	219	274	323
W02B12.10	W02B12.10	1254.02	1752.71	755.332	0.430951	-1.2144	0.00300323	0.0332333	1476.82	1774.41	2006.9	715.517	725.305	825.173	1257	1773	2220	717	772	856
D2092.5	maco-1	1312.81	1752.34	873.285	0.498355	-1.00475	0.0142045	0.0910846	1526.16	1813.44	1917.41	688.573	1020.31	910.968	1299	1812	2121	690	1086	945
T21B10.5	set-17	1176.41	1749.3	603.523	0.345008	-1.5353	0.000212445	0.00491075	1503.84	1688.34	2055.72	526.908	569.346	714.315	1280	1687	2274	528	606	741
W01A8.5	W01A8.5	1237.53	1748.51	726.559	0.415531	-1.26697	0.00237322	0.0277658	1731.77	1793.42	1720.33	610.734	719.668	849.273	1474	1792	1903	612	766	881
Y38F2AL.4	vha-3	1535.94	1746.4	1325.47	0.758973	-0.39788	0.357307	0.669958	2294.53	1452.15	1492.52	1924.01	1033.47	1018.93	1953	1451	1651	1928	1100	1057
Y73B6BL.23	Y73B6BL.23	1268.59	1746.28	790.901	0.452907	-1.14271	0.0057645	0.0513067	1669.5	1620.28	1949.05	523.914	893.479	955.312	1421	1619	2156	525	951	991
C05C8.6	hpo-9	2129.98	1744.74	2515.23	1.44161	0.52768	0.170844	0.445395	2236.96	1687.34	1309.91	2805.19	2494.41	2246.09	1904	1686	1449	2811	2655	2330
K08E3.7	pdr-1	1801.88	1743.6	1860.16	1.06685	0.0933593	0.839192	0.961796	1499.14	1868.48	1863.16	1405.09	1836.75	2338.63	1276	1867	2061	1408	1955	2426
W08D2.5	catp-6	1471.48	1742.12	1200.84	0.6893	-0.536796	0.188456	0.472372	1698.87	1720.36	1807.12	1112.69	1227.01	1262.82	1446	1719	1999	1115	1306	1310
F31C3.11	rrn-2.1	2567.72	1741.51	3393.94	1.94885	0.962624	0.0203873	0.114987	1472.12	1905.51	1846.89	2421.98	3266.69	4493.15	1253	1904	2043	2427	3477	4661
ZK430.1	toe-1	1512.37	1739.8	1284.93	0.738554	-0.437224	0.296841	0.60852	2037.24	1580.25	1601.91	1684.51	1096.41	1073.88	1734	1579	1772	1688	1167	1114
F32D1.2	hpo-18	2565.32	1738.84	3391.8	1.95061	0.963925	0.0200876	0.113951	1594.31	1690.34	1931.87	2822.15	3370.04	3983.2	1357	1689	2137	2828	3587	4132
W09C5.7	W09C5.7	1662.57	1738.65	1586.48	0.912476	-0.132142	0.758213	0.928589	1742.34	1864.48	1609.14	1349.2	1568.05	1842.18	1483	1863	1780	1352	1669	1911
ZK637.7	lin-9	1378.63	1737.64	1019.62	0.586783	-0.7691	0.0572421	0.224617	1456.85	1831.45	1924.64	786.37	1058.83	1213.66	1240	1830	2129	788	1127	1259
ZK616.5	ZK616.5	1120.43	1737.29	503.581	0.289866	-1.78654	2.09647e-05	0.000854503	1602.53	1585.26	2024.08	433.102	484.79	592.852	1364	1584	2239	434	516	615
C06C3.1	mel-11	1805.11	1737.25	1872.96	1.07812	0.108514	0.792256	0.942929	1623.68	1823.44	1764.63	1389.12	2006.8	2222.96	1382	1822	1952	1392	2136	2306
F10B5.6	emb-27	2057.05	1736.76	2377.34	1.36884	0.45295	0.280519	0.59014	1441.57	1868.48	1900.23	1703.47	2540.45	2888.11	1227	1867	2102	1707	2704	2996
T13F2.1	fat-4	1689.45	1736.07	1642.84	0.946298	-0.0796334	0.891621	0.982201	2202.89	1434.14	1571.17	1728.42	1604.69	1595.4	1875	1433	1738	1732	1708	1655
Y67H2A.6	csn-6	1587.33	1735.33	1439.34	0.829435	-0.269799	0.488585	0.777466	1476.82	1805.43	1923.73	1097.72	1383.91	1836.4	1257	1804	2128	1100	1473	1905
T20H4.4	adr-2	1604.18	1735.23	1473.12	0.84895	-0.236249	0.557084	0.823743	1648.35	1823.44	1733.89	1431.03	1407.39	1580.94	1403	1822	1918	1434	1498	1640
D2024.3	elo-3	1277.85	1734.96	820.734	0.473056	-1.07992	0.0079872	0.0629062	1409.85	1785.41	2009.61	656.639	813.62	991.943	1200	1784	2223	658	866	1029
R06F6.8	R06F6.8	1439.83	1734.91	1144.75	0.659833	-0.599826	0.141927	0.396408	1586.08	1868.48	1750.16	890.155	1179.09	1365.01	1350	1867	1936	892	1255	1416
F43G9.5	cfim-1	1367.46	1733.26	1001.66	0.577903	-0.7911	0.049649	0.204377	1458.02	1739.38	2002.38	796.35	957.366	1251.26	1241	1738	2215	798	1019	1298
ZK637.2	ZK637.2	1698.74	1730.72	1666.75	0.963037	-0.0543375	0.915961	0.992806	1904.47	1699.35	1588.35	1691.49	1615.03	1693.73	1621	1698	1757	1695	1719	1757
K04C1.5	K04C1.5	1005.88	1729.12	282.637	0.163457	-2.61302	1.80838e-09	5.69135e-07	1387.53	1816.44	1983.4	172.642	314.737	360.531	1181	1815	2194	173	335	374
Y56A3A.22	Y56A3A.22	1306.63	1728.59	884.672	0.511789	-0.966379	0.0170487	0.101929	1400.45	1806.43	1978.88	718.511	821.136	1114.37	1192	1805	2189	720	874	1156
F13H8.2	F13H8.2	1574.02	1728.41	1419.63	0.821347	-0.283937	0.483429	0.774115	1685.95	1737.38	1761.92	1404.09	1427.12	1427.67	1435	1736	1949	1407	1519	1481
ZC302.1	mre-11	1686.33	1728.29	1644.37	0.951445	-0.0718085	0.847499	0.965704	1507.37	1897.5	1780	1271.37	1719.31	1942.43	1283	1896	1969	1274	1830	2015
C02F5.3	C02F5.3	1917	1728.11	2105.9	1.21861	0.285238	0.500082	0.785907	1460.37	1854.47	1869.49	1488.91	2325.3	2503.48	1243	1853	2068	1492	2475	2597
B0001.4	B0001.4	1919.26	1727.91	2110.6	1.22147	0.288624	0.498508	0.784881	1547.31	1594.26	2042.16	1530.83	2245.44	2555.53	1317	1593	2259	1534	2390	2651
R12H7.2	asp-4	1899.26	1726.32	2072.19	1.20035	0.263452	0.501372	0.786471	1884.5	1685.34	1609.14	1973.91	2103.57	2139.09	1604	1684	1780	1978	2239	2219
F26F2.7	F26F2.7	1692.77	1725.9	1659.63	0.961598	-0.0564945	0.871653	0.975692	1555.54	1671.32	1950.85	1134.65	1597.18	2247.05	1324	1670	2158	1137	1700	2331
F27C1.6	F27C1.6	1822.88	1725.67	1920.1	1.11267	0.154029	0.707002	0.903292	1503.84	2151.7	1521.45	1739.39	2142.09	1878.81	1280	2150	1683	1743	2280	1949
R05D11.9	R05D11.9	1451.15	1725.56	1176.74	0.681947	-0.552269	0.168383	0.441391	1520.29	1707.35	1949.05	941.05	1150.91	1438.27	1294	1706	2156	943	1225	1492
Y39B6A.42	Y39B6A.42	2237.95	1724.61	2751.28	1.5953	0.67383	0.110018	0.340187	1337.01	1834.45	2002.38	1812.24	2618.43	3823.17	1138	1833	2215	1816	2787	3966
K11H3.1	gpdh-2	2791.56	1723.79	3859.33	2.23886	1.16277	0.00463764	0.0441221	1628.38	1899.5	1643.49	2779.24	4275.73	4523.03	1386	1898	1818	2785	4551	4692
Y54E10A.10	Y54E10A.10	1715.07	1723.32	1706.82	0.990423	-0.0138829	0.951904	1	1654.23	1664.32	1851.41	1918.02	1441.22	1761.21	1408	1663	2048	1922	1534	1827
C01F6.9	C01F6.9	2095.4	1722.61	2468.18	1.43282	0.518853	0.226703	0.526633	1314.69	1797.42	2055.72	1856.15	2195.65	3352.75	1119	1796	2274	1860	2337	3478
T15B7.2	hpo-8	1573.38	1722.45	1424.32	0.826917	-0.274186	0.490569	0.779364	1665.97	1637.3	1864.07	1394.11	1280.56	1598.29	1418	1636	2062	1397	1363	1658
C09G9.1	C09G9.1	1678.62	1722.24	1635	0.949345	-0.0749956	0.842196	0.963602	1646	1650.31	1870.4	1351.2	1460.01	2093.78	1401	1649	2069	1354	1554	2172
F10G8.5	ncs-2	1647.5	1722	1573	0.913477	-0.13056	0.734248	0.916433	1675.37	1638.3	1852.32	1680.52	1443.09	1595.4	1426	1637	2049	1684	1536	1655
T23B3.1	T23B3.1	1888.73	1720.83	2056.62	1.19513	0.257165	0.550042	0.81982	1447.45	1818.44	1896.61	1530.83	2060.36	2578.67	1232	1817	2098	1534	2193	2675
C29E4.4	npp-15	1867.15	1718.84	2015.46	1.17257	0.229673	0.545279	0.817271	2016.09	1616.28	1524.16	2150.54	1984.26	1911.59	1716	1615	1686	2155	2112	1983
F18C12.2	rme-8	1998.91	1718.76	2279.06	1.32599	0.407071	0.327805	0.639755	1570.81	1712.36	1873.11	1805.26	2372.27	2659.64	1337	1711	2072	1809	2525	2759
Y71D11A.2	smr-1	1429.67	1717.89	1141.45	0.664449	-0.58977	0.155325	0.41946	1843.38	1671.32	1638.97	1141.63	1036.28	1246.44	1569	1670	1813	1144	1103	1293
C28C12.12	C28C12.12	1911.12	1717.69	2104.56	1.22523	0.293049	0.470367	0.765167	1677.72	1751.39	1723.95	1695.49	2231.35	2386.83	1428	1750	1907	1699	2375	2476
B0361.6	B0361.6	1355.65	1717.3	993.988	0.578807	-0.788845	0.0536186	0.214606	1648.35	1669.32	1834.24	948.035	1002.46	1031.47	1403	1668	2029	950	1067	1070
C32D5.3	C32D5.3	1414.1	1717.04	1111.15	0.64713	-0.627873	0.123225	0.364364	1534.39	1895.5	1721.24	946.039	1162.18	1225.23	1306	1894	1904	948	1237	1271
F13G3.10	F13G3.10	1745.02	1716.29	1773.74	1.03348	0.0475035	0.915127	0.992449	1597.83	1870.48	1680.55	1667.54	1695.82	1957.86	1360	1869	1859	1671	1805	2031
K06A5.6	acdh-3	2397.32	1715.68	3078.96	1.7946	0.843666	0.0367822	0.167842	1877.45	1708.35	1561.23	2878.04	3093.82	3265.03	1598	1707	1727	2884	3293	3387
F26A3.3	ego-1	1945.14	1715.14	2175.15	1.26821	0.34279	0.405531	0.71281	1633.08	1825.45	1686.88	2271.29	2254.84	1999.31	1390	1824	1866	2276	2400	2074
F55G1.4	rod-1	2139.7	1714.54	2564.87	1.49595	0.581061	0.155914	0.420618	1697.7	1690.34	1755.59	2463.89	2697.35	2533.36	1445	1689	1942	2469	2871	2628
Y92H12BR.3	Y92H12BR.3	2332.38	1714.22	2950.55	1.72121	0.783427	0.0529393	0.213002	1727.07	1825.45	1590.15	2145.55	3197.17	3508.91	1470	1824	1759	2150	3403	3640
Y63D3A.8	Y63D3A.8	1088.93	1713.77	464.095	0.270804	-1.88468	6.62317e-06	0.000354497	1328.79	1751.39	2061.14	466.034	412.447	513.805	1131	1750	2280	467	439	533
VF13D12L.1	inos-1	1498.21	1712.73	1283.69	0.749501	-0.415997	0.304199	0.616389	1587.26	1738.38	1812.54	975.977	1276.8	1598.29	1351	1737	2005	978	1359	1658
Y73B6BL.32	lsm-8	1466.29	1712.64	1219.94	0.712317	-0.489409	0.231191	0.532808	1710.62	1731.37	1695.92	1294.32	1151.85	1213.66	1456	1730	1876	1297	1226	1259
M01E5.4	M01E5.4	1449.56	1711.59	1187.53	0.69382	-0.527367	0.197745	0.484616	1750.57	1594.26	1789.94	1131.65	1118.96	1311.99	1490	1593	1980	1134	1191	1361
F52B5.1	abts-1	1129.96	1711.55	548.366	0.320392	-1.64209	8.61197e-05	0.00248657	1576.68	1736.38	1821.58	585.786	522.37	536.941	1342	1735	2015	587	556	557
R02D3.5	fnta-1	1656.38	1710.38	1602.38	0.936858	-0.0940972	0.783474	0.938904	1326.44	1885.49	1919.21	1174.57	1654.49	1978.1	1129	1884	2123	1177	1761	2052
K01D12.6	K01D12.6	1830.31	1710.12	1950.51	1.14057	0.189752	0.64941	0.876444	1574.33	1744.38	1811.64	1398.1	2043.44	2409.97	1340	1743	2004	1401	2175	2500
F43G9.10	mfap-1	2539.01	1708.95	3369.07	1.97143	0.97924	0.0185082	0.108029	1277.09	2089.66	1760.11	2434.95	4408.2	3264.06	1087	2088	1947	2440	4692	3386
K08E7.2	hsb-1	1236.64	1708.02	765.267	0.448043	-1.15829	0.00484109	0.045426	1610.76	1639.3	1874.01	814.312	709.334	772.154	1371	1638	2073	816	755	801
T04C10.2	epn-1	1848.8	1706.9	1990.69	1.16626	0.22189	0.609817	0.854531	1388.7	1769.4	1962.61	1107.7	2179.67	2684.71	1182	1768	2171	1110	2320	2785
C16A3.10	C16A3.10	2188.74	1704.8	2672.68	1.56774	0.648686	0.116882	0.353634	1553.19	1835.45	1725.76	2614.58	2615.61	2787.85	1322	1834	1909	2620	2784	2892
M01B12.5	riok-1	1471.08	1704.74	1237.41	0.725867	-0.462222	0.240114	0.543424	1385.18	1729.37	1999.67	962.006	1258.95	1491.29	1179	1728	2212	964	1340	1547
F09E5.3	F09E5.3	2060.57	1703.63	2417.52	1.41904	0.504918	0.211986	0.506501	1739.99	1690.34	1680.55	1982.89	2459.65	2810.02	1481	1689	1859	1987	2618	2915
ZK930.1	ZK930.1	1689.32	1703.07	1675.56	0.983843	-0.0234994	0.963664	1	1714.14	1697.34	1697.73	1287.33	1738.1	2001.24	1459	1696	1878	1290	1850	2076
C56C10.3	vps-32.1	1520.5	1702.86	1338.14	0.785818	-0.347733	0.380405	0.689797	1441.57	1882.49	1784.52	1176.56	1411.15	1426.7	1227	1881	1974	1179	1502	1480
Y39A1B.3	dpy-28	1147.72	1701.71	593.744	0.348911	-1.51907	0.000249138	0.00557672	1421.6	1735.37	1948.14	512.937	604.108	664.187	1210	1734	2155	514	643	689
K12H4.7	K12H4.7	1506.77	1701.69	1311.85	0.77091	-0.375365	0.617066	0.859458	2752.74	1206.96	1145.38	2135.57	916.966	883.013	2343	1206	1267	2140	976	916
C39E9.14	dli-1	1605.39	1701.46	1509.31	0.88707	-0.17288	0.637919	0.870361	1371.08	1801.43	1931.87	1271.37	1434.64	1821.94	1167	1800	2137	1274	1527	1890
T10B11.3	ztf-4	1390.01	1701.03	1078.99	0.634313	-0.656734	0.105865	0.331982	1543.79	1750.39	1808.92	855.227	1009.98	1371.75	1314	1749	2001	857	1075	1423
F35G12.3	sel-5	1645.11	1700.54	1589.68	0.934804	-0.0972635	0.791104	0.942929	1413.38	1812.44	1875.82	1031.86	1747.5	1989.67	1203	1811	2075	1034	1860	2064
DY3.8	DY3.8	1034.15	1700.06	368.248	0.216609	-2.20684	3.51727e-07	3.50303e-05	1966.74	1665.32	1468.11	328.32	354.197	422.227	1674	1664	1624	329	377	438
F57C9.4	glo-2	1563.73	1699.46	1428.01	0.840277	-0.251064	0.56548	0.829067	1868.05	1760.39	1469.92	1294.32	1428.06	1561.66	1590	1759	1626	1297	1520	1620
C44B7.12	C44B7.12	1267.71	1699.35	836.064	0.491991	-1.0233	0.0156932	0.0965397	2068.96	1577.25	1451.84	839.261	840.866	828.065	1761	1576	1606	841	895	859
Y32G9A.8	oig-6	1249.62	1697.74	801.505	0.472102	-1.08283	0.00742696	0.0601292	1284.14	1762.4	2046.68	682.585	767.584	954.348	1093	1761	2264	684	817	990
F15B9.4	inft-2	1667.38	1696.81	1637.95	0.965313	-0.0509313	0.8662	0.974245	1388.7	1783.41	1918.31	1376.15	1596.24	1941.47	1182	1782	2122	1379	1699	2014
F43G6.1	dna-2	1271.89	1695.59	848.187	0.500231	-0.999333	0.0148746	0.0938141	1508.54	1796.42	1781.8	708.532	865.293	970.735	1284	1795	1971	710	921	1007
W04D2.5	mrps-11	2282.17	1695.58	2868.75	1.6919	0.758642	0.0645722	0.242161	1633.08	1742.38	1711.29	2454.91	2733.05	3418.3	1390	1741	1893	2460	2909	3546
R05D3.4	rfp-1	2102.76	1695.5	2510.02	1.4804	0.565984	0.155877	0.420591	1803.44	1754.39	1528.68	1938.98	2703.92	2887.14	1535	1753	1691	1943	2878	2995
R53.6	R53.6	1270.38	1693.79	846.975	0.500047	-0.999863	0.0137111	0.0893661	1320.56	1777.41	1983.4	597.761	897.237	1045.93	1124	1776	2194	599	955	1085
C18A3.3	C18A3.3	1453.07	1692.87	1213.27	0.71669	-0.480578	0.231828	0.533809	1421.6	1975.56	1681.46	1129.66	1298.41	1211.73	1210	1974	1860	1132	1382	1257
F11A10.3	mig-32	1238.8	1692.78	784.825	0.463632	-1.10895	0.00877452	0.0668649	1973.79	1684.33	1420.2	722.503	816.438	815.533	1680	1683	1571	724	869	846
Y39B6A.39	mrps-35	1396.05	1692.63	1099.47	0.649559	-0.622467	0.127885	0.372254	1671.85	1689.34	1716.72	1146.62	1067.29	1084.49	1423	1688	1899	1149	1136	1125
F54C8.2	cpar-1	1043.28	1691.83	394.727	0.233313	-2.09966	8.80406e-07	7.14127e-05	1616.63	1749.39	1709.48	373.226	360.774	450.182	1376	1748	1891	374	384	467
C49H3.3	C49H3.3	1423.05	1691.67	1154.43	0.682421	-0.551266	0.182133	0.462961	1892.73	1628.29	1553.99	1611.66	895.358	956.276	1611	1627	1719	1615	953	992
W01A11.4	lec-10	1690.19	1691.54	1688.83	0.998393	-0.00231972	0.991616	1	1857.48	1596.26	1620.89	1870.12	1599.99	1596.36	1581	1595	1793	1874	1703	1656
Y10G11A.1	Y10G11A.1	1661.34	1691.44	1631.24	0.96441	-0.052281	0.90176	0.984455	1641.3	1762.4	1670.61	1334.23	1685.49	1873.99	1397	1761	1848	1337	1794	1944
C04H5.6	mog-4	1743.52	1691.22	1795.82	1.06185	0.0865797	0.843169	0.963902	1522.64	1823.44	1727.56	1479.93	1832.05	2075.47	1296	1822	1911	1483	1950	2153
F57A10.3	haf-3	1481.26	1690.19	1272.33	0.752773	-0.409713	0.312668	0.624519	1608.41	1699.35	1762.82	1107.7	1276.8	1432.49	1369	1698	1950	1110	1359	1486
Y48G1A.2	Y48G1A.2	1162.24	1689.77	634.716	0.375622	-1.41265	0.000596414	0.0106529	1293.54	1829.45	1946.33	512.937	585.318	805.894	1101	1828	2153	514	623	836
C32D5.10	C32D5.10	1210.28	1689.64	730.929	0.432595	-1.20891	0.00314794	0.0341628	1416.9	1671.32	1980.69	635.683	730.003	827.101	1206	1670	2191	637	777	858
C53A5.6	C53A5.6	1406.49	1686.4	1126.58	0.668039	-0.581995	0.146962	0.40529	1388.7	1918.52	1751.97	1033.86	1165	1180.88	1182	1917	1938	1036	1240	1225
Y48C3A.12	Y48C3A.12	1084.02	1686.09	481.963	0.285847	-1.80668	2.03354e-05	0.000833328	1718.84	1673.33	1666.09	478.009	516.733	451.146	1463	1672	1843	479	550	468
T21C9.1	mics-1	1192.72	1685.02	700.414	0.415671	-1.26649	0.00234374	0.0275198	1690.65	1539.22	1825.2	589.778	779.797	731.666	1439	1538	2019	591	830	759
Y54E5A.4	npp-4	1520.15	1684.74	1355.55	0.804609	-0.31364	0.43087	0.734102	1500.32	1694.34	1859.55	1011.9	1447.79	1606.97	1277	1693	2057	1014	1541	1667
T08A9.7	spp-3	1742.96	1683.49	1802.43	1.07065	0.0984883	0.781895	0.938119	2030.19	1514.2	1506.08	2205.43	1462.82	1739.03	1728	1513	1666	2210	1557	1804
Y43H11AL.2	laat-1	1176.23	1683.35	669.116	0.397489	-1.33101	0.00124648	0.0180779	1456.85	1680.33	1912.89	596.763	655.781	754.802	1240	1679	2116	598	698	783
C14C10.4	C14C10.4	1774.76	1682.93	1866.58	1.10913	0.14943	0.693906	0.8976	1888.03	1611.28	1549.47	1968.92	1758.77	1872.06	1607	1610	1714	1973	1872	1942
T22F3.2	T22F3.2	1259.03	1682.67	835.383	0.496464	-1.01024	0.0134447	0.0882236	1475.64	1726.37	1845.99	700.548	775.1	1030.5	1256	1725	2042	702	825	1069
ZK507.6	cya-1	1220.4	1682.54	758.268	0.450669	-1.14986	0.00530631	0.0483778	1448.62	1749.39	1849.6	479.007	892.539	903.256	1233	1748	2046	480	950	937
R07B7.3	pqn-53	1612.48	1681.86	1543.11	0.917505	-0.124212	0.73014	0.913907	1366.38	1793.42	1885.77	1230.45	1559.59	1839.29	1163	1792	2086	1233	1660	1908
B0513.2	B0513.2	1595.75	1679.86	1511.64	0.89986	-0.152228	0.681905	0.893048	1366.38	1806.43	1866.78	1102.71	1501.34	1930.87	1163	1805	2065	1105	1598	2003
Y75B8A.17	gmn-1	1072.97	1679.72	466.218	0.277557	-1.84915	1.00726e-05	0.000493777	1317.04	1751.39	1970.74	416.138	435.935	546.581	1121	1750	2180	417	464	567
F43E2.4	haf-2	1360.51	1679.41	1041.61	0.620224	-0.689138	0.0892513	0.296174	1521.46	1712.36	1804.4	916.101	990.249	1218.48	1295	1711	1996	918	1054	1264
C16A11.4	C16A11.4	1547.18	1679.06	1415.31	0.842921	-0.246531	0.517056	0.797607	1482.69	1644.3	1910.17	1529.83	1273.98	1442.13	1262	1643	2113	1533	1356	1496
ZK546.14	ZK546.14	1547.08	1678.5	1415.65	0.8434	-0.24571	0.600154	0.848596	736.647	2470.96	1827.91	980.967	1887.49	1378.5	627	2469	2022	983	2009	1430
F53F1.5	cut-2	900.501	1678.37	122.633	0.0730669	-3.77464	0.00966221	0.071282	97.5147	2307.83	2629.77	111.768	122.137	133.994	83	2306	2909	112	130	139
W02D9.2	W02D9.2	1114.72	1678.26	551.176	0.328421	-1.60638	0.000108411	0.00298766	1386.35	1662.32	1986.11	534.891	539.282	579.356	1180	1661	2197	536	574	601
Y54E5A.5	Y54E5A.5	1870.5	1676.19	2064.81	1.23184	0.300818	0.45939	0.758095	1676.55	1738.38	1613.66	2018.82	1939.16	2236.45	1427	1737	1785	2023	2064	2320
B0511.9	cdc-26	1155.03	1676.01	634.045	0.378306	-1.40237	0.000707982	0.0120833	1476.82	1685.34	1865.88	553.852	605.048	743.234	1257	1684	2064	555	644	771
Y106G6E.6	csnk-1	1117.47	1674.73	560.209	0.334508	-1.57989	0.000133577	0.00348584	1282.96	1752.39	1988.82	539.881	578.741	562.005	1092	1751	2200	541	616	583
R07E5.7	R07E5.7	1484.56	1674.27	1294.85	0.773382	-0.370747	0.364325	0.675823	1546.14	1849.47	1627.22	1022.88	1310.62	1551.06	1316	1848	1800	1025	1395	1609
F54D5.9	F54D5.9	1079.32	1673.19	485.452	0.290136	-1.7852	1.89392e-05	0.000792626	1427.47	1659.31	1932.77	618.718	409.628	428.01	1215	1658	2138	620	436	444
H26D21.2	msh-2	1773.13	1672.55	1873.7	1.12027	0.163841	0.6465	0.874749	2020.79	1515.2	1481.67	1651.58	1930.7	2038.83	1720	1514	1639	1655	2055	2115
C50D2.5	C50D2.5	1573.33	1672.2	1474.46	0.881753	-0.181553	0.62476	0.862098	1361.68	1757.39	1897.52	1237.44	1444.03	1741.93	1159	1756	2099	1240	1537	1807
ZC395.3	toc-1	1423.51	1672.2	1174.83	0.702567	-0.509292	0.21799	0.514287	1701.22	1630.29	1685.07	927.079	1167.82	1429.59	1448	1629	1864	929	1243	1483
F34D10.4	F34D10.4	1299.13	1672.11	926.15	0.55388	-0.852356	0.0355998	0.163753	1476.82	1695.34	1844.18	920.093	896.297	962.059	1257	1694	2040	922	954	998
ZK112.2	ncl-1	1068.71	1671.8	465.634	0.278523	-1.84413	9.79015e-06	0.000483133	1290.01	1579.25	2146.12	464.038	454.725	478.138	1098	1578	2374	465	484	496
F36A2.9	F36A2.9	1288.04	1671.68	904.397	0.54101	-0.886273	0.031278	0.150058	1633.08	1627.29	1754.68	809.323	925.422	978.447	1390	1626	1941	811	985	1015
Y39G10AR.9	Y39G10AR.9	1246.72	1671.27	822.168	0.491941	-1.02344	0.0143025	0.0914457	1808.13	1683.33	1522.35	829.281	762.886	874.337	1539	1682	1684	831	812	907
T01G1.1	klp-12	2296.13	1671	2921.25	1.7482	0.805874	0.0533481	0.213991	1278.27	1956.55	1778.19	2085.68	3384.13	3293.95	1088	1955	1967	2090	3602	3417
M106.1	mix-1	2766.49	1669.99	3863	2.31318	1.20988	0.00346061	0.0364317	1497.97	1803.43	1708.58	3044.69	4385.66	4158.64	1275	1802	1890	3051	4668	4314
C27H5.3	fust-1	1706.36	1667.77	1744.95	1.04628	0.0652621	0.86202	0.972617	1717.67	1790.42	1495.23	1921.02	1753.13	1560.7	1462	1789	1654	1925	1866	1619
T07E3.3	T07E3.3	1200.28	1667.66	732.895	0.439476	-1.18614	0.00384352	0.0391466	1442.75	1582.25	1977.97	545.869	756.309	896.508	1228	1581	2188	547	805	930
W08A12.1	unc-132	1307.09	1667.47	946.707	0.567751	-0.816669	0.0446532	0.191045	1611.93	1556.23	1834.24	1049.82	844.624	945.672	1372	1555	2029	1052	899	981
T27C4.4	lin-40	1377.82	1667.33	1088.3	0.652723	-0.615458	0.133041	0.381613	1634.25	1620.28	1747.45	945.041	1127.42	1192.45	1391	1619	1933	947	1200	1237
Y46G5A.5	pisy-1	1321.85	1666	977.703	0.586858	-0.768917	0.0545006	0.2169	1381.65	1704.35	1911.98	1002.92	803.285	1126.9	1176	1703	2115	1005	855	1169
M01E11.2	M01E11.2	2168.66	1664.37	2672.95	1.60599	0.683462	0.0914263	0.300791	1643.65	1814.44	1535.01	2044.76	2839.21	3134.89	1399	1813	1698	2049	3022	3252
C12D8.11	rop-1	1816.87	1661.74	1971.99	1.1867	0.246959	0.547848	0.818513	1667.15	1630.29	1687.79	2052.75	1977.68	1885.56	1419	1629	1867	2057	2105	1956
F02E9.9	dpt-1	2513.57	1661.55	3365.59	2.02557	1.01833	0.0125121	0.0842489	1720.02	1769.4	1495.23	3296.17	3528.82	3271.77	1464	1768	1654	3303	3756	3394
C13F10.4	C13F10.4	1499.99	1661.2	1338.79	0.805919	-0.311293	0.433884	0.736669	1496.79	1692.34	1794.46	1169.58	1400.82	1445.98	1274	1691	1985	1172	1491	1500
C30F12.4	C30F12.4	1106.6	1660.36	552.846	0.332968	-1.58654	0.000150708	0.00384366	1559.06	1639.3	1782.71	478.009	531.765	648.764	1327	1638	1972	479	566	673
M57.2	M57.2	1770.54	1659.71	1881.37	1.13355	0.180847	0.677003	0.890709	1452.15	1687.34	1839.66	1372.16	1904.4	2367.55	1236	1686	2035	1375	2027	2456
F26E4.4	F26E4.4	1363.6	1659.66	1067.54	0.643231	-0.636591	0.116876	0.353634	1493.27	1690.34	1795.36	818.304	1095.47	1288.85	1271	1689	1986	820	1166	1337
ZC518.2	sec-24.2	1462.08	1659.52	1264.65	0.762059	-0.392024	0.311683	0.623286	1288.84	1743.38	1946.33	1037.85	1292.77	1463.33	1097	1742	2153	1040	1376	1518
E02A10.1	mrps-5	1975.14	1659.42	2290.86	1.38052	0.465208	0.2589	0.56718	1604.88	1641.3	1732.08	2095.66	2243.56	2533.36	1366	1640	1916	2100	2388	2628
C49C3.6	C49C3.6	1118.04	1658.25	577.823	0.348454	-1.52096	0.000263031	0.00576471	1422.78	1889.5	1662.47	555.848	569.346	608.276	1211	1888	1839	557	606	631
R12B2.4	him-10	1650.13	1657.49	1642.76	0.991112	-0.0128797	0.995131	1	1776.41	1761.4	1434.66	1363.17	1728.71	1836.4	1512	1760	1587	1366	1840	1905
C05D11.12	let-721	2952.95	1656.7	4249.2	2.56486	1.35888	0.000974897	0.0149231	1674.2	1709.35	1586.54	3570.6	4520.95	4656.06	1425	1708	1755	3578	4812	4830
F36H2.1	tat-5	1903.78	1656.54	2151.03	1.29851	0.376854	0.357992	0.670528	1587.26	1631.29	1751.07	1572.74	2269.87	2610.48	1351	1630	1937	1576	2416	2708
C41D11.3	C41D11.3	1535.6	1656.38	1414.82	0.854162	-0.227418	0.559139	0.824592	1380.48	1717.36	1871.3	928.077	1655.43	1660.95	1175	1716	2070	930	1762	1723
T06A10.1	mel-46	2059.55	1655.78	2463.32	1.4877	0.573088	0.165254	0.43641	1500.32	1796.42	1670.61	2209.42	2514.14	2666.39	1277	1795	1848	2214	2676	2766
R05D3.2	R05D3.2	1399.27	1654.87	1143.67	0.691094	-0.533046	0.196814	0.483312	1678.9	1557.23	1728.47	853.232	1218.55	1359.22	1429	1556	1912	855	1297	1410
F32B6.8	tbc-3	1547.74	1653.71	1441.77	0.871842	-0.197862	0.609632	0.854531	1427.47	1625.29	1908.37	933.066	1629.12	1763.13	1215	1624	2111	935	1734	1829
T19B4.5	T19B4.5	1357.63	1651.68	1063.57	0.643934	-0.635016	0.122369	0.36288	1564.94	1683.33	1706.77	744.457	1160.3	1285.96	1332	1682	1888	746	1235	1334
T20F5.7	T20F5.7	1705.38	1648.61	1762.15	1.06887	0.0960858	0.834453	0.960049	1406.33	1779.41	1760.11	1371.16	1829.24	2086.07	1197	1778	1947	1374	1947	2164
C07H4.2	clh-5	1667.16	1647.6	1686.72	1.02374	0.0338495	0.940367	1	1547.31	1608.27	1787.23	1191.53	1881.85	1986.78	1317	1607	1977	1194	2003	2061
F56D12.6	F56D12.6	1525.75	1644.78	1406.73	0.85527	-0.225548	0.574314	0.834802	1470.95	1721.36	1742.03	883.17	1491.95	1845.07	1252	1720	1927	885	1588	1914
W02D3.9	unc-37	1076.33	1644.49	508.172	0.309015	-1.69425	6.03933e-05	0.00195365	1552.01	1743.38	1638.07	382.208	592.834	549.473	1321	1742	1812	383	631	570
C34E10.5	prmt-5	1832.45	1644.08	2020.81	1.22915	0.297656	0.486536	0.776495	1419.25	1673.33	1839.66	1634.61	2026.53	2401.29	1208	1672	2035	1638	2157	2491
C24D10.6	C24D10.6	1277.44	1643.34	911.535	0.554685	-0.85026	0.0377682	0.170781	1540.26	1642.3	1747.45	829.281	906.632	998.691	1311	1641	1933	831	965	1036
C01F6.1	cpna-3	1039.81	1639.99	439.635	0.268072	-1.89931	8.35699e-06	0.000431166	1648.35	1673.33	1598.29	352.27	490.427	476.21	1403	1672	1768	353	522	494
F55A3.1	marc-6	1895.01	1639.64	2150.38	1.3115	0.391218	0.319924	0.63134	1877.45	1518.2	1523.26	1967.92	2082.9	2400.33	1598	1517	1685	1972	2217	2490
Y37E3.3	rpb-10	1260.76	1639.6	881.92	0.537888	-0.894623	0.0263328	0.134362	1268.87	1827.45	1822.48	831.277	804.225	1010.26	1080	1826	2016	833	856	1048
F10B5.8	F10B5.8	1718.36	1639.53	1797.18	1.09615	0.132449	0.75087	0.925136	1550.84	1723.37	1644.39	1614.65	1814.2	1962.68	1320	1722	1819	1618	1931	2036
D2005.4	D2005.4	1539.8	1638.53	1441.07	0.879489	-0.185262	0.616407	0.85919	1266.52	1818.44	1830.62	1191.53	1492.89	1638.78	1078	1817	2025	1194	1589	1700
ZC395.8	ztf-8	1431.53	1638.42	1224.65	0.747457	-0.419938	0.312217	0.623858	1642.48	1685.34	1587.44	962.006	1286.2	1425.74	1398	1684	1756	964	1369	1479
[truncated: 13,622 more rows]

## Sheet: Control vs gld4i
Input
id		baseMean	baseMeanC	baseMeanG4	foldChange	log2FoldChange	pval	padj	G1_I_C.NORM	G2_I_C.NORM	G3_I_C.NORM	G1_I_G4.NORM	G2_I_G4.NORM	G3_I_G4.NORM	G1_I_C.RAW	G2_I_C.RAW	G3_I_C.RAW	G1_I_G4.RAW	G2_I_G4.RAW	G3_I_G4.RAW
C03C11.2	fog-3	66.1918	3.82162	128.562	33.6408	5.07214	2.70321e-21	3.18708e-17	4.74428	4.01455	2.70602	117.471	148.948	119.268	4	4	3	119	146	136
ZK858.1	gld-4	1257.58	2305.6	209.556	0.0908898	-3.45974	5.82017e-14	3.43099e-10	1589.33	2594.4	2733.08	118.458	267.29	242.92	1340	2585	3030	120	262	277
F23A7.8	F23A7.8	2855.99	4274.11	1437.87	0.336414	-1.57169	1.66588e-09	4.91017e-06	4507.07	3773.68	4541.6	1181.62	1707.8	1424.2	3800	3760	5035	1197	1674	1624
F26D10.3	hsp-1	37286.4	55512.5	19060.4	0.343353	-1.54224	1.4761e-09	4.91017e-06	49503	57473.3	59561.3	15299.8	21432.1	20449.1	41737	57265	66032	15499	21008	23318
F08F3.9	F08F3.9	92.2327	30.3925	154.073	5.06943	2.34182	2.98802e-09	7.04575e-06	26.0935	28.1018	36.9822	150.047	162.21	149.962	22	28	41	152	159	171
Y66D12A.5	ceh-92	743.462	1076.95	409.975	0.380682	-1.39334	2.77789e-07	0.000545856	990.368	1067.87	1172.61	368.207	422.358	439.361	835	1064	1300	373	414	501
C27H6.2	ruvb-1	2254.54	3207.33	1301.75	0.405868	-1.30092	4.37295e-07	0.00073653	2850.13	3282.9	3488.96	1144.11	1464.99	1296.16	2403	3271	3868	1159	1436	1478
R06C7.5	R06C7.5	1030.45	1475.93	584.979	0.396347	-1.33516	5.69906e-07	0.000839899	1526.47	1465.31	1435.99	583.405	642.719	528.812	1287	1460	1592	591	630	603
K04G2.3	cdc-48.3	482.203	697.854	266.552	0.381959	-1.38851	7.40966e-07	0.000970666	678.432	702.546	712.585	249.749	287.693	262.214	572	700	790	253	282	299
T20H4.3	pars-1	1750	2468.26	1031.73	0.417998	-1.25843	1.77254e-06	0.00189984	2708.98	2475.97	2219.84	1023.67	1125.27	946.249	2284	2467	2461	1037	1103	1079
F48E8.6	F48E8.6	1594.7	2237.73	951.67	0.425285	-1.2335	1.64027e-06	0.00189984	1790.97	2333.46	2588.76	906.203	1000.81	948.003	1510	2325	2870	918	981	1081
M01A10.1	M01A10.1	544.904	776.813	312.995	0.402922	-1.31143	2.23566e-06	0.0021817	768.573	851.084	710.781	273.44	380.531	285.015	648	848	788	277	373	325
Y39E4B.1	abce-1	2195.33	3075.74	1314.93	0.427518	-1.22594	2.40561e-06	0.0021817	3202.39	3085.18	2939.64	1350.42	1413.98	1180.4	2700	3074	3259	1368	1386	1346
W03B1.4	sars-2	675.806	962.923	388.689	0.403655	-1.30881	3.01589e-06	0.00253981	1197.93	913.31	777.529	386.962	383.591	395.513	1010	910	862	392	376	451
F44E7.5	F44E7.5	805.731	1137.54	473.92	0.416618	-1.2632	3.2321e-06	0.00254043	1186.07	1072.89	1153.67	325.759	579.467	516.534	1000	1069	1279	330	568	589
ZK858.2	ZK858.2	313.806	512.363	115.248	0.224934	-2.15242	3.8391e-06	0.00282894	319.053	591.142	626.894	100.689	121.403	123.653	269	589	695	102	119	141
M04B2.4	M04B2.4	449.991	639.78	260.202	0.406706	-1.29794	4.29213e-06	0.00297672	616.756	704.553	598.03	260.607	268.31	251.69	520	702	663	264	263	287
B0564.7	B0564.7	593.988	837.056	350.92	0.419232	-1.25418	5.61406e-06	0.00367721	863.459	888.219	759.489	330.695	395.833	326.232	728	885	842	335	388	372
F21F3.3	F21F3.3	34.5768	10.9782	58.1753	5.29918	2.40577	6.88071e-06	0.00426966	17.791	7.02546	8.11805	72.0619	48.9691	53.4951	15	7	9	73	48	61
F49C12.11	F49C12.11	3791.99	2373.46	5210.52	2.19533	1.13444	7.8935e-06	0.00465322	2777.78	2167.86	2174.74	5466.83	5095.85	5068.88	2342	2160	2411	5538	4995	5780
Y57A10A.27	Y57A10A.27	430.056	605.714	254.397	0.419995	-1.25156	1.06149e-05	0.00500599	632.175	594.153	590.814	228.031	282.592	252.567	533	592	655	231	277	288
Y39A3CR.1	smi-1	482.4	675.018	289.783	0.429296	-1.21995	1.05883e-05	0.00500599	590.663	714.59	719.801	217.173	354.006	298.169	498	712	798	220	347	340
C26B2.6	elpc-4	641.51	892.464	390.556	0.437615	-1.19227	1.0308e-05	0.00500599	735.363	935.39	1006.64	348.464	397.874	425.33	620	932	1116	353	390	485
R02F2.1	R02F2.1	12066.3	7559.23	16573.5	2.19248	1.13256	1.01638e-05	0.00500599	7361.94	7203.1	8112.64	18579.1	15124.3	16016.9	6207	7177	8994	18821	14825	18264
T04H1.4	rad-50	846.967	505.304	1188.63	2.35231	1.23408	9.59396e-06	0.00500599	335.658	592.146	588.108	1428.4	1107.93	1029.56	283	590	652	1447	1086	1174
F09G2.4	cpsf-2	857.602	1190.59	524.609	0.440628	-1.18237	1.33996e-05	0.00564219	1248.93	1346.88	975.971	634.737	455.004	484.087	1053	1342	1082	643	446	552
ZK863.3	elpc-3	808.246	1120.34	496.156	0.442863	-1.17507	1.31405e-05	0.00564219	1120.84	1136.12	1104.06	511.343	494.792	482.333	945	1132	1224	518	485	550
F22B5.9	fars-3	1699.8	2334.46	1065.15	0.456273	-1.13203	1.25294e-05	0.00564219	2169.32	2433.82	2400.24	1074.02	1099.76	1021.67	1829	2425	2661	1088	1078	1165
K01C8.6	mrpl-10	682.172	946.344	418	0.4417	-1.17886	1.46057e-05	0.00593796	923.948	945.426	969.656	400.782	430.52	422.699	779	942	1075	406	422	482
R144.5	R144.5	218.087	313.258	122.917	0.392382	-1.34967	1.63631e-05	0.00643071	342.774	337.222	259.778	135.239	120.382	113.129	289	336	288	137	118	129
Y41C4A.9	Y41C4A.9	576.518	804.669	348.367	0.432932	-1.20779	1.74782e-05	0.00663572	972.577	730.648	710.781	369.194	335.642	340.264	820	728	788	374	329	388
Y18D10A.9	Y18D10A.9	482.599	671.301	293.896	0.4378	-1.19166	1.8905e-05	0.00663572	625.059	683.477	705.369	271.466	305.037	305.185	527	681	782	275	299	348
Y56A3A.31	Y56A3A.31	630.081	872.129	388.034	0.444928	-1.16836	2.06177e-05	0.00663572	870.575	877.179	868.632	388.937	380.531	394.636	734	874	963	394	373	450
C06E1.10	rha-2	518.639	717.75	319.529	0.445181	-1.16754	2.36255e-05	0.00663572	659.455	766.779	727.017	312.926	332.582	313.078	556	764	806	317	326	357
B0511.8	mrps-30	922.9	1271.43	574.369	0.45175	-1.1464	1.98654e-05	0.00663572	1327.21	1249.53	1237.55	626.84	537.64	558.629	1119	1245	1372	635	527	637
ZK546.13	mdt-4	699.563	962.134	436.992	0.45419	-1.13863	2.21447e-05	0.00663572	824.319	998.619	1063.47	313.913	524.377	472.686	695	995	1179	318	514	539
Y54E10A.7	mrpl-17	896.691	1231.84	561.541	0.455855	-1.13335	2.11724e-05	0.00663572	1139.81	1232.47	1323.24	465.934	610.073	608.616	961	1228	1467	472	598	694
Y48B6A.1	Y48B6A.1	1866.04	2556.88	1175.21	0.459627	-1.12147	1.8704e-05	0.00663572	2529.89	2576.34	2564.4	1075.01	1139.55	1311.07	2133	2567	2843	1089	1117	1495
R08D7.3	eif-3.D	2703.48	3675.07	1731.89	0.471254	-1.08542	2.30497e-05	0.00663572	3348.28	3981.43	3695.52	1564.63	1889.39	1741.66	2823	3967	4097	1585	1852	1986
D2096.4	sqv-1	1927.41	1214.6	2640.23	2.17375	1.12019	1.91368e-05	0.00663572	1178.95	1395.06	1069.78	3148.02	2612.7	2159.97	994	1390	1186	3189	2561	2463
F54E7.1	pst-2	660.422	409.045	911.8	2.2291	1.15646	2.36387e-05	0.00663572	422.241	430.56	374.333	1013.8	925.312	796.287	356	429	415	1027	907	908
C32H11.9	C32H11.9	111.782	48.6462	174.917	3.5957	1.84627	2.29199e-05	0.00663572	60.4896	42.1528	43.2963	117.471	227.502	179.779	51	42	48	119	223	205
W09C3.4	W09C3.4	473.026	657.729	288.323	0.438361	-1.18981	2.43242e-05	0.00666935	638.106	722.619	612.462	257.646	296.875	310.447	538	720	679	261	291	354
T23G4.3	T23G4.3	436.547	605.728	267.366	0.441396	-1.17985	2.50243e-05	0.00670537	550.336	663.404	603.442	258.633	291.774	251.69	464	661	669	262	286	287
Y37E11AL.7	map-1	1015.52	1388	643.047	0.46329	-1.11001	2.74784e-05	0.00719934	1283.33	1404.09	1476.58	586.366	663.123	679.65	1082	1399	1637	594	650	775
C47E12.7	C47E12.7	69.0885	106.376	31.8008	0.298947	-1.74204	3.12116e-05	0.00739439	137.584	100.364	81.1805	34.5502	33.6662	27.186	116	100	90	35	33	31
Y53F4B.4	Y53F4B.4	233.515	334.461	132.569	0.396365	-1.3351	3.24017e-05	0.00739439	428.171	309.12	266.092	147.085	117.322	133.299	361	308	295	149	115	152
F40G9.17	F40G9.17	424.656	588.523	260.79	0.443126	-1.17421	3.10226e-05	0.00739439	514.754	665.411	585.402	231.98	272.391	277.999	434	663	649	235	267	317
ZK430.7	ZK430.7	918.258	1254.2	582.32	0.464297	-1.10688	3.26131e-05	0.00739439	1100.67	1354.91	1307.01	459.024	622.315	665.619	928	1350	1449	465	610	759
F42A10.1	abcf-3	1550.71	2106.83	994.582	0.472075	-1.08291	3.21519e-05	0.00739439	2146.79	2228.07	1945.63	1260.59	942.655	780.502	1810	2220	2157	1277	924	890
R09E12.3	sti-1	3202.99	4340.31	2065.66	0.475925	-1.07119	3.00693e-05	0.00739439	3831.01	4563.54	4626.39	1330.68	2380.1	2486.21	3230	4547	5129	1348	2333	2835
F15E11.12	F15E11.12	1198.64	449.094	1948.19	4.33805	2.11705	3.01803e-05	0.00739439	301.262	567.055	478.965	2718.61	1564.97	1561	254	565	531	2754	1534	1780
Y46H3A.7	mrpl-39	627.806	860.73	394.882	0.458775	-1.12414	3.58773e-05	0.00781054	782.806	916.321	883.064	304.042	463.166	417.437	660	913	979	308	454	476
W01B11.3	nol-5	6739.19	9095.23	4383.15	0.481917	-1.05314	3.54274e-05	0.00781054	9977.22	8202.73	9105.75	5291.12	4271.53	3586.8	8412	8173	10095	5360	4187	4090
F45E4.1	arf-1.1	42.1552	16.8609	67.4495	4.00034	2.00012	3.64359e-05	0.00781054	24.9075	13.0473	12.6281	56.2675	78.5546	67.5266	21	13	14	57	77	77
Y92H12BR.6	set-29	219.475	310.153	128.798	0.415272	-1.26787	3.77429e-05	0.00794624	285.843	344.248	300.368	127.342	133.645	125.406	241	343	333	129	131	143
Y54G9A.7	Y54G9A.7	1087.77	1478.22	697.325	0.471734	-1.08395	3.85051e-05	0.00796448	1394.82	1479.36	1560.47	682.12	716.173	693.682	1176	1474	1730	691	702	791
W05F2.5	fbxa-203	35.7305	12.9751	58.486	4.50754	2.17234	4.14212e-05	0.00841993	13.0468	15.0546	10.8241	53.306	64.2719	57.8799	11	15	12	54	63	66
K01A11.2	K01A11.2	248.438	349.086	147.789	0.423361	-1.24004	5.03374e-05	0.0100589	390.217	342.24	314.8	167.815	138.746	136.807	329	341	349	170	136	156
K12H4.3	K12H4.3	1076.14	1457	695.277	0.477198	-1.06734	5.15096e-05	0.0101216	1353.31	1483.38	1534.31	718.644	662.103	705.083	1141	1478	1701	728	649	804
F11G11.7	dnj-9	891.349	1214.38	568.318	0.46799	-1.09545	5.72884e-05	0.0110726	1406.68	1135.11	1101.35	586.366	552.943	565.645	1186	1131	1221	594	542	645
B0464.9	B0464.9	719.487	975.68	463.294	0.474842	-1.07448	6.45783e-05	0.0118004	889.552	1040.77	996.717	356.361	552.943	480.579	750	1037	1105	361	542	548
T10G3.6	gut-2	926.838	1253.86	599.819	0.47838	-1.06377	6.50572e-05	0.0118004	1095.93	1364.95	1300.69	448.166	648.84	702.452	924	1360	1442	454	636	801
W07E6.4	prp-21	1021.95	1381.16	662.749	0.479851	-1.05934	6.36613e-05	0.0118004	1305.86	1424.16	1413.44	512.33	768.202	707.713	1101	1419	1567	519	753	807
B0001.5	B0001.5	458.274	287.083	629.464	2.19262	1.13266	6.22854e-05	0.0118004	270.424	294.066	296.76	619.93	633.537	634.925	228	293	329	628	621	724
C04F5.8	C04F5.8	993.448	1342.67	644.228	0.479812	-1.05946	7.10338e-05	0.0126892	1390.07	1331.83	1306.1	649.544	663.123	620.017	1172	1327	1448	658	650	707
F33H1.2	gpd-4	4114.44	5550.98	2677.91	0.482421	-1.05164	7.39126e-05	0.0130064	4616.18	5909.42	6127.33	1509.35	3290.11	3234.26	3892	5888	6793	1529	3225	3688
F59A2.3	cri-3	3406.47	4551.47	2261.46	0.496865	-1.00907	7.89564e-05	0.0136897	4511.81	4256.42	4886.17	2133.23	2378.06	2273.1	3804	4241	5417	2161	2331	2592
E02H1.6	E02H1.6	376.634	516.552	236.716	0.458261	-1.12576	8.56291e-05	0.0141075	494.591	513.862	541.204	236.916	216.28	256.952	417	512	600	240	212	293
ZK1098.4	ZK1098.4	582.068	788.099	376.038	0.477145	-1.0675	8.61217e-05	0.0141075	716.386	818.968	828.944	300.093	450.924	377.096	604	816	919	304	442	430
Y48G1A.4	Y48G1A.4	763.384	1029.73	497.04	0.482691	-1.05083	8.56313e-05	0.0141075	967.833	1022.71	1098.64	519.24	488.671	483.21	816	1019	1218	526	479	551
F58A4.2	F58A4.2	701.528	944.76	458.296	0.485092	-1.04367	8.61527e-05	0.0141075	719.944	1024.71	1089.62	358.335	507.034	509.519	607	1021	1208	363	497	581
H02I12.8	cyp-31A2	1400.21	931.083	1869.34	2.0077	1.00555	8.79648e-05	0.0142069	1123.21	877.179	792.863	1893.35	1835.32	1879.34	947	874	879	1918	1799	2143
F55A12.2	F55A12.2	203.042	285.933	120.151	0.420206	-1.25083	9.20484e-05	0.0146655	360.565	233.847	263.386	118.458	118.342	123.653	304	233	292	120	116	141
Y71G12B.8	Y71G12B.8	902.519	1217.16	587.881	0.482996	-1.04992	9.45899e-05	0.0148695	1246.56	1257.56	1147.35	581.431	587.629	594.585	1051	1253	1272	589	576	678
F33A8.1	let-858	1814.75	2426.11	1203.39	0.496016	-1.01154	9.70762e-05	0.0150596	2276.07	2589.38	2412.87	980.239	1354.81	1275.11	1919	2580	2675	993	1328	1454
F10C5.1	mat-3	775.275	1046.27	504.278	0.481976	-1.05297	0.000104991	0.016039	1073.39	1093.96	971.46	380.052	597.831	534.951	905	1090	1077	385	586	610
C27F2.4	C27F2.4	1050.25	1406.73	693.772	0.493181	-1.01981	0.00010611	0.016039	1254.86	1447.24	1518.08	596.238	733.516	751.562	1058	1442	1683	604	719	857
T27E9.5	pssy-2	943.316	1264.1	622.534	0.492473	-1.02188	0.000110184	0.0164439	1137.44	1392.04	1262.81	590.315	665.163	612.124	959	1387	1400	598	652	698
Y40B10A.8	nhr-86	582.653	786.268	379.038	0.482073	-1.05268	0.000116461	0.0171635	678.432	809.935	870.436	268.505	415.217	453.393	572	807	965	272	407	517
Y73E7A.9	adpr-1	290.705	399.085	182.325	0.456858	-1.13018	0.000122184	0.0171982	445.962	373.353	377.941	211.25	205.058	130.668	376	372	419	214	201	149
T24C4.1	ucr-2.3	1546.84	2066.71	1026.98	0.496915	-1.00893	0.000118394	0.0171982	2053.09	2223.06	1923.98	823.282	1201.78	1055.87	1731	2215	2133	834	1178	1204
E02A10.1	mrps-5	1247.03	1664.79	829.261	0.498116	-1.00545	0.000123991	0.0171982	1620.17	1645.96	1728.24	853.884	825.333	808.565	1366	1640	1916	865	809	922
F56H9.2	F56H9.2	2637.86	1761.04	3514.67	1.99579	0.996957	0.000120788	0.0171982	1794.52	1680.09	1808.52	4429.34	2989.15	3125.52	1513	1674	2005	4487	2930	3564
F58D5.4	ksr-2	1053.69	693.874	1413.5	2.03712	1.02653	0.00012283	0.0171982	672.502	705.557	703.565	1485.66	1420.1	1334.75	567	703	780	1505	1392	1522
Y4C6B.1	Y4C6B.1	1356.68	1809.73	903.624	0.499315	-1.00198	0.000127251	0.0174452	1736.41	1763.39	1929.39	674.223	1051.82	984.835	1464	1757	2139	683	1031	1123
ZK1127.5	ZK1127.5	507.617	686.785	328.45	0.478243	-1.06418	0.000133012	0.0180255	665.385	761.761	633.208	264.556	380.531	340.264	561	759	702	268	373	388
Y39A1A.11	dhs-11	455.726	617.855	293.596	0.475186	-1.07344	0.000142246	0.0186343	632.175	624.262	597.128	237.903	331.561	311.324	533	622	662	241	325	355
Y38F2AR.13	Y38F2AR.13	384.229	520.021	248.437	0.477745	-1.06569	0.000140084	0.0186343	438.846	516.873	604.344	196.443	292.794	256.075	370	515	670	199	287	292
Y110A7A.13	chp-1	1211.72	1616.6	806.849	0.499104	-1.00259	0.00014095	0.0186343	1757.76	1540.58	1551.45	836.115	897.766	686.666	1482	1535	1720	847	880	783
K11G9.6	mtl-1	22.3775	6.47377	38.2812	5.91328	2.56396	0.000144213	0.0186843	2.37214	8.0291	9.02006	42.4474	34.6864	37.7096	2	8	10	43	34	43
Y48G9A.4	frl-1	504.535	681.441	327.628	0.480788	-1.05653	0.00014891	0.0188779	668.943	657.382	717.997	305.029	318.299	359.557	564	655	796	309	312	410
F15E11.15	F15E11.15	4878.08	2236.83	7519.34	3.3616	1.74915	0.000148037	0.0188779	1594.08	2665.66	2450.75	10361.1	6384.34	5812.55	1344	2656	2717	10496	6258	6628
D2023.5	mpst-1	457.258	620.19	294.327	0.474576	-1.07529	0.000150766	0.0189099	659.455	673.44	527.674	266.53	324.42	292.03	556	671	585	270	318	333
F55B12.4	hpo-31	578.285	779.599	376.972	0.483545	-1.04828	0.000160134	0.0197644	900.227	764.771	673.799	373.142	431.54	326.232	759	762	747	378	423	372
EEED8.1	mel-47	1692.33	2240.81	1143.84	0.51046	-0.970131	0.000160932	0.0197644	1863.32	2360.55	2498.56	790.706	1326.25	1314.58	1571	2352	2770	801	1300	1499
Y48G8AL.5	Y48G8AL.5	1113.92	1483.7	744.13	0.501536	-0.995574	0.000162793	0.0197869	1547.82	1449.25	1454.03	761.092	797.788	673.512	1305	1444	1612	771	782	768
K09H9.2	K09H9.2	760.31	1015.86	504.762	0.496883	-1.00902	0.000164669	0.0198107	884.808	1039.77	1123	286.273	620.275	607.739	746	1036	1245	290	608	693
F35F11.1	F35F11.1	1369.9	1820.6	919.186	0.50488	-0.985989	0.000167599	0.0199595	1760.13	1824.61	1877.07	785.771	989.584	982.205	1484	1818	2081	796	970	1120
B0286.4	ntl-2	1982.18	2660.52	1303.85	0.490072	-1.02893	0.000169572	0.0199925	2075.62	2855.35	3050.58	845.987	1584.35	1481.2	1750	2845	3382	857	1553	1689
C49H3.8	arp-11	586.835	787.748	385.921	0.489904	-1.02943	0.000175126	0.0203945	812.458	812.946	737.841	399.795	414.197	343.772	685	810	818	405	406	392
C05D11.1	C05D11.1	1556.09	2062.41	1049.77	0.509003	-0.974255	0.000176441	0.0203945	2008.02	2166.85	2012.38	1174.71	1022.23	952.388	1693	2159	2231	1190	1002	1086
E02H1.1	E02H1.1	515.288	693.126	337.449	0.486851	-1.03845	0.000182116	0.0206457	729.433	673.44	676.505	305.029	390.732	316.586	615	671	750	309	383	361
Y37E11AM.1	smgl-2	946.209	1258.64	633.777	0.50354	-0.989822	0.00018081	0.0206457	1106.6	1419.14	1250.18	574.521	674.345	652.464	933	1414	1386	582	661	744
F46B6.4	F46B6.4	490.373	659.65	321.096	0.486768	-1.03869	0.00018757	0.0206727	603.71	700.539	674.701	229.019	370.329	363.942	509	698	748	232	363	415
R08D7.2	R08D7.2	533.639	716.099	351.178	0.490404	-1.02796	0.000187614	0.0206727	696.223	746.706	705.369	325.759	392.773	335.002	587	744	782	330	385	382
T16G12.5	ekl-6	1657.82	2193.37	1122.28	0.511668	-0.96672	0.000186049	0.0206727	2010.39	2183.91	2385.81	938.779	1209.94	1218.11	1695	2176	2645	951	1186	1389
F09F7.3	rpc-2	2617.54	3456.7	1778.38	0.514474	-0.958831	0.000194125	0.0211164	3368.44	3503.7	3497.98	1761.07	1777.17	1796.91	2840	3491	3878	1784	1742	2049
ZK652.1	snr-5	2032.78	2680.01	1385.55	0.516994	-0.95178	0.000195224	0.0211164	2204.9	2886.46	2948.66	1010.84	1581.29	1564.51	1859	2876	3269	1024	1550	1784
Y71H2B.5	Y71H2B.5	234.636	324.051	145.221	0.448141	-1.15797	0.000199882	0.0213321	361.751	318.153	292.25	139.188	131.604	164.87	305	317	324	141	129	188
F30A10.9	F30A10.9	341.245	463.414	219.077	0.472746	-1.08086	0.000200836	0.0213321	517.126	480.742	392.373	200.391	274.431	182.409	436	479	435	203	269	208
C47E12.5	uba-1	13792.7	9366.92	18218.4	1.94498	0.959752	0.000208126	0.0219089	7428.36	9809.55	10862.9	15998.7	18214.5	20442.1	6263	9774	12043	16207	17854	23310
Y6B3B.9	Y6B3B.9	253.592	347.553	159.63	0.459296	-1.1225	0.000211409	0.0219963	380.728	328.189	333.742	178.674	152.008	148.208	321	327	370	181	149	169
W03G1.4	W03G1.4	24.8585	8.01099	41.706	5.2061	2.3802	0.000212687	0.0219963	2.37214	9.03273	12.6281	23.6916	54.07	47.3563	2	9	14	24	53	54
Y57G11C.34	mrps-7	355.24	481.52	228.961	0.475497	-1.07249	0.000216052	0.0221501	495.777	479.739	469.043	212.237	232.603	242.043	418	478	520	215	228	276
ZC410.2	mppb-1	616.676	822.285	411.067	0.499908	-1.00027	0.000235031	0.023888	778.062	812.946	875.848	374.129	428.479	430.591	656	810	971	379	420	491
F25H2.12	F25H2.12	269.724	366.877	172.57	0.470375	-1.08812	0.000241577	0.0239802	269.238	389.411	441.983	134.252	176.493	206.965	227	388	490	136	173	236
F43C1.6	mrpl-21	468.624	628.707	308.541	0.490754	-1.02693	0.000240502	0.0239802	640.478	623.259	622.384	295.158	330.541	299.923	540	621	690	299	324	342
F41G3.14	exos-8	586.578	781.214	391.942	0.501709	-0.995077	0.000242039	0.0239802	664.199	791.87	887.574	312.926	418.278	444.623	560	789	984	317	410	507
F35C11.5	F35C11.5	3600.23	2460.63	4739.82	1.92627	0.945807	0.000245305	0.0241012	2357.91	2429.81	2594.17	4126.28	5117.27	4975.92	1988	2421	2876	4180	5016	5674
C01G10.10	C01G10.10	150.847	210.576	91.1182	0.432708	-1.20853	0.000248789	0.0242415	193.329	231.84	206.559	71.0747	104.059	98.2205	163	231	229	72	102	112
C43E11.9	C43E11.9	578.691	773.564	383.819	0.49617	-1.01109	0.000259515	0.0248755	846.854	756.742	717.095	410.654	385.632	355.172	714	754	795	416	378	405
Y41D4A.6	Y41D4A.6	547.101	730.893	363.31	0.497077	-1.00846	0.000258621	0.0248755	714.014	697.528	781.137	285.286	396.854	407.79	602	695	866	289	389	465
Y54E2A.2	smg-9	264.111	358.626	169.596	0.472905	-1.08038	0.000265964	0.0252881	323.797	363.317	388.765	175.713	161.19	171.886	273	362	431	178	158	196
Y57A10A.15	polg-1	238.019	326.116	149.922	0.45972	-1.12117	0.000270982	0.0255591	357.007	328.189	293.152	152.021	146.907	150.839	301	327	325	154	144	172
C09G12.9	tsg-101	710.14	940.461	479.818	0.510194	-0.970882	0.000274979	0.0256116	831.435	1016.68	973.265	424.474	545.801	469.178	701	1013	1079	430	535	535
F42G9.6	F42G9.6	2094.83	1437.63	2752.04	1.91429	0.936809	0.000275884	0.0256116	1544.26	1402.08	1366.54	3091.75	2572.92	2591.44	1302	1397	1515	3132	2522	2955
T23B12.2	mrpl-4	408.607	565.249	251.965	0.44576	-1.16566	0.000282504	0.0260213	732.991	510.851	451.905	275.415	236.684	243.797	618	509	501	279	232	278
F15D3.7	F15D3.7	2018.04	2654.07	1382.01	0.520714	-0.941436	0.000286466	0.0261817	2731.52	2689.75	2540.95	1401.75	1432.35	1311.94	2303	2680	2817	1420	1404	1496
T24D1.1	sqv-5	5160.7	3540.18	6781.22	1.9155	0.937723	0.00029029	0.0263271	3235.6	3654.24	3730.7	6818.24	6964.83	6560.6	2728	3641	4136	6907	6827	7481
F10B5.2	F10B5.2	576.199	765.172	387.226	0.506064	-0.982607	0.000299556	0.0269601	683.176	752.728	859.612	354.386	390.732	416.56	576	750	953	359	383	475
B0024.11	B0024.11	894.551	1182.55	606.553	0.51292	-0.963196	0.000303014	0.0270646	1196.74	1196.34	1154.57	591.302	653.941	574.414	1009	1192	1280	599	641	655
F31D4.1	exos-7	613.799	818.638	408.96	0.499561	-1.00127	0.00030692	0.0272074	889.552	842.052	724.311	366.232	439.702	420.945	750	839	803	371	431	480
Y41E3.10	eef-1B.2	11733.6	15299.2	8167.9	0.533877	-0.905422	0.000309846	0.0272618	14156.9	15107.7	16633	7548.73	8586.93	8368.03	11936	15053	18440	7647	8417	9542
Y39A1A.6	mrpl-22	601.983	795.685	408.282	0.51312	-0.962633	0.00031484	0.0274961	671.316	802.91	912.83	406.705	430.52	387.62	566	800	1012	412	422	442
Y48A6B.5	exos-1	649.521	863.041	436.002	0.505192	-0.985096	0.000330272	0.0278778	979.694	821.979	787.451	434.346	488.671	384.989	826	819	873	440	479	439
T20B12.3	T20B12.3	704.051	932.997	475.106	0.509225	-0.973625	0.000335763	0.0278778	925.134	921.339	952.518	458.037	462.146	505.134	780	918	1056	464	453	576
T01B11.3	syx-4	915.682	1208.23	623.138	0.515746	-0.955268	0.000335601	0.0278778	1142.19	1266.59	1215.9	502.459	691.688	675.266	963	1262	1348	509	678	770
T04A8.6	T04A8.6	1549.44	2033.66	1065.21	0.523791	-0.932937	0.000330475	0.0278778	1836.04	2113.66	2151.28	925.946	1081.4	1188.29	1548	2106	2385	938	1060	1355
Y48G9A.3	gcn-1	1833.69	2404.35	1263.03	0.525312	-0.928753	0.000334886	0.0278778	2379.26	2315.39	2518.4	1426.43	1125.27	1237.4	2006	2307	2792	1445	1103	1411
C25D7.8	otub-1	2207.08	2881.02	1533.15	0.532154	-0.910085	0.000334184	0.0278778	2354.35	2947.68	3341.03	1158.91	1712.9	1727.63	1985	2937	3704	1174	1679	1970
F42G9.7	snt-2	481.81	322.153	641.467	1.99119	0.993632	0.000331899	0.0278778	373.612	305.106	287.74	759.118	629.457	535.828	315	304	319	769	617	611
Y45F10D.7	Y45F10D.7	824.355	1088.13	560.575	0.515171	-0.956876	0.00034325	0.0283001	1063.9	1145.15	1055.35	631.775	532.539	517.411	897	1141	1170	640	522	590
F09E10.3	dhs-25	683.522	908.719	458.325	0.504363	-0.987464	0.000348919	0.0285678	1001.04	913.31	811.805	453.101	444.802	477.071	844	910	900	459	436	544
Y48C3A.10	mrpl-20	616.427	820.462	412.392	0.502634	-0.992419	0.000357058	0.0290325	845.668	875.172	740.547	324.772	433.58	478.825	713	872	821	329	425	546
Y71H2AM.8	set-27	198.896	271.175	126.616	0.466918	-1.09876	0.000377342	0.0303907	275.168	256.931	281.426	129.317	147.927	102.605	232	256	312	131	145	117
B0432.10	B0432.10	398.356	533.04	263.672	0.494656	-1.0155	0.000378917	0.0303907	502.894	564.044	532.184	207.301	272.391	311.324	424	562	590	210	267	355
W03G9.2	W03G9.2	632.184	836.202	428.166	0.512036	-0.965681	0.000383041	0.0305138	736.549	940.408	831.65	343.528	462.146	478.825	621	937	922	348	453	546
Y113G7B.17	prmt-1	9925.61	12919.9	6931.28	0.536479	-0.898406	0.000386241	0.0305623	12540.3	12720.1	13499.4	6691.88	6942.39	7159.57	10573	12674	14966	6779	6805	8164
T06G6.9	pfd-3	1535.95	2057.09	1014.81	0.493321	-1.0194	0.000389828	0.0306405	1525.29	2179.9	2466.08	778.86	1045.69	1219.86	1286	2172	2734	789	1025	1391
T10C6.10	T10C6.10	258.691	348.43	168.951	0.484891	-1.04427	0.000408557	0.0314829	295.331	351.273	398.687	91.8048	220.361	194.687	249	350	442	93	216	222
Y17G7B.15	cnt-1	644.999	866.9	423.098	0.488059	-1.03487	0.000403608	0.0314829	673.688	876.175	1050.84	283.312	464.186	521.796	568	873	1165	287	455	595
M88.7	M88.7	603.68	801.261	406.099	0.506825	-0.980441	0.000407019	0.0314829	966.647	670.43	766.705	362.284	475.408	380.604	815	668	850	367	466	434
R13A5.12	lpd-7	3102.32	4036.25	2168.39	0.537227	-0.896395	0.000413806	0.0316803	3833.38	3985.44	4289.94	2288.21	2164.84	2052.11	3232	3971	4756	2318	2122	2340
R07C3.8	fbxc-33	74.5948	107.954	41.2359	0.381977	-1.38844	0.000431254	0.0323852	86.5831	107.389	129.889	18.7558	47.9489	57.0029	73	107	144	19	47	65
Y71A12B.9	usp-3	332.769	445.419	220.119	0.494184	-1.01688	0.000429701	0.0323852	430.543	428.553	477.161	236.916	198.937	224.504	363	427	529	240	195	256
T21B10.1	mrpl-50	745.355	979.792	510.918	0.521455	-0.939385	0.000430382	0.0323852	1017.65	966.503	955.224	569.585	570.286	392.882	858	963	1059	577	559	448
T10E10.2	col-167	565.791	743.882	387.701	0.521186	-0.94013	0.000442379	0.0330104	546.778	800.902	883.966	364.258	380.531	418.314	461	798	980	369	373	477
C11D2.7	C11D2.7	845.567	1107.19	583.949	0.527417	-0.922984	0.000457409	0.0339173	891.925	1234.47	1195.16	446.191	661.083	644.572	752	1230	1325	452	648	735
F52C9.3	F52C9.3	495.148	654.236	336.06	0.513667	-0.961094	0.000469002	0.0345596	615.57	672.437	674.701	337.605	360.127	310.447	519	670	748	342	353	354
F17A9.6	ceh-49	458.571	607.79	309.352	0.508978	-0.974324	0.000480067	0.0351552	553.895	609.208	660.268	219.147	345.844	363.065	467	607	732	222	339	414
C38D4.10	C38D4.10	116.417	161.887	70.9478	0.438255	-1.19016	0.000498007	0.0355849	125.723	169.615	190.323	52.3189	87.7363	72.7884	106	169	211	53	86	83
M01F1.6	mrpl-35	367.082	490.021	244.144	0.498231	-1.00511	0.000494125	0.0355849	507.638	489.775	472.651	236.916	243.825	251.69	428	488	524	240	239	287
R08E5.2	cysl-3	428.032	567.007	289.057	0.509794	-0.972013	0.000495206	0.0355849	479.172	593.15	628.698	181.635	341.763	343.772	404	591	697	184	335	392
B0547.1	csn-5	1399.41	1827.68	971.147	0.531355	-0.912252	0.000496264	0.0355849	1812.31	1830.63	1840.09	782.809	1102.82	1027.81	1528	1824	2040	793	1081	1172
R06A4.9	pfs-2	1512.18	1972.79	1051.56	0.533034	-0.9077	0.000508691	0.035913	1923.81	1982.18	2012.38	868.691	1153.83	1132.17	1622	1975	2231	880	1131	1291
W09B6.3	eri-3	845.544	584.898	1106.19	1.89125	0.919342	0.000506131	0.035913	627.431	612.219	515.045	1280.33	956.937	1081.3	529	610	571	1297	938	1233
Y73E7A.2	Y73E7A.2	629.063	824.861	433.265	0.525258	-0.928901	0.000516469	0.0362451	686.734	909.295	878.554	417.564	456.025	426.207	579	906	974	423	447	486
F13H8.2	F13H8.2	1329.57	1734.11	925.026	0.53343	-0.90663	0.000528354	0.0368597	1702.01	1742.31	1758.01	867.704	974.281	933.094	1435	1736	1949	879	955	1064
Y48G1BL.3	puf-10	3961.5	2780.08	5142.92	1.84991	0.887458	0.000540022	0.0374521	2528.7	2805.17	3006.39	4251.65	5123.39	6053.71	2132	2795	3333	4307	5022	6903
Y92H12BL.1	Y92H12BL.1	610.516	803.21	417.823	0.520192	-0.942884	0.000543828	0.0374955	786.364	824.99	798.275	364.258	468.267	420.945	663	822	885	369	459	480
K03B4.1	K03B4.1	908.974	1183.4	634.548	0.536207	-0.899137	0.000551255	0.0377866	922.762	1281.64	1345.79	486.664	729.435	687.543	778	1277	1492	493	715	784
K07B1.2	coq-6	307.323	409.706	204.941	0.500214	-0.999383	0.000579036	0.0394615	340.402	456.655	432.061	165.841	212.199	236.781	287	455	479	168	208	270
K08F11.3	cif-1	3320.9	4293.78	2348.01	0.54684	-0.87081	0.000583468	0.039535	3796.61	4308.61	4776.12	1891.38	2577	2575.66	3201	4293	5295	1916	2526	2937
Y53F4B.15	asc-1	741.473	970.293	512.654	0.52835	-0.920435	0.000592489	0.0399168	865.831	1070.88	974.167	392.885	591.71	553.367	730	1067	1080	398	580	631
Y110A7A.19	Y110A7A.19	1144.48	1488	800.963	0.538283	-0.893564	0.000599722	0.0401745	1251.3	1529.54	1683.14	540.958	919.19	942.741	1055	1524	1866	548	901	1075
F10G7.1	tag-151	1670.36	2159.94	1180.78	0.546672	-0.871253	0.0006032	0.0401792	1832.48	2300.34	2347.02	1085.86	1337.47	1119.01	1545	2292	2602	1100	1311	1276
R02F2.7	R02F2.7	478.942	634.384	323.5	0.509943	-0.971592	0.000624116	0.0411812	702.153	663.404	537.596	336.618	311.158	322.724	592	661	596	341	305	368
C48B6.3	C48B6.3	3701.43	2442.71	4960.14	2.03059	1.0219	0.000625227	0.0411812	2643.75	2184.92	2499.46	6170.67	5070.34	3639.42	2229	2177	2771	6251	4970	4150
F43D9.6	urm-1	242.454	324.361	160.547	0.494962	-1.01461	0.000636015	0.041659	296.517	330.197	346.37	169.79	172.412	139.438	250	329	384	172	169	159
Y47D3A.14	Y47D3A.14	281.854	378.496	185.212	0.489336	-1.0311	0.000666715	0.0429539	419.869	377.368	338.252	147.085	192.816	215.734	354	376	375	149	189	246
DY3.1	tin-13	1220.95	1596.32	845.58	0.529706	-0.916737	0.000660969	0.0429539	1865.69	1548.61	1374.66	754.182	922.251	860.306	1573	1543	1524	764	904	981
C46G7.5	C46G7.5	85.7422	49.4564	122.028	2.46739	1.30298	0.000664423	0.0429539	45.0707	49.1782	54.1204	103.651	126.503	135.93	38	49	60	105	124	155
C14A4.14	mrps-22	819.607	1067.85	571.36	0.535054	-0.902244	0.000694656	0.0442702	926.321	1199.35	1077.9	496.536	601.912	615.632	781	1195	1195	503	590	702
C55A6.2	ttll-5	1452.27	1881.98	1022.56	0.543343	-0.880065	0.000691857	0.0442702	1732.85	1997.24	1915.86	828.218	1172.2	1067.27	1461	1990	2124	839	1149	1217
E02H1.8	mrpl-53	333.515	442.734	224.296	0.506616	-0.981036	0.000701517	0.0444671	430.543	402.458	495.201	161.892	247.906	263.091	363	401	549	164	243	300
Y6D11A.2	arx-4	822.32	1073.76	570.883	0.531669	-0.911401	0.000718195	0.0452809	1071.02	1121.06	1029.19	516.279	594.77	601.6	903	1117	1141	523	583	686
Y54G2A.19	Y54G2A.19	208.236	136.353	280.119	2.05437	1.0387	0.000724964	0.0454645	153.003	132.48	123.575	339.579	243.825	256.952	129	132	137	344	239	293
F36H1.4	lin-3	799.308	553.894	1044.72	1.88614	0.915438	0.000738494	0.046068	530.173	565.048	566.46	1060.2	1086.5	987.466	447	563	628	1074	1065	1126
ZK430.2	tag-231	243.695	327.494	159.896	0.488242	-1.03433	0.000750187	0.0463631	358.193	357.295	266.994	138.201	183.634	157.854	302	356	296	140	180	180
C08F8.9	C08F8.9	870.624	1132.59	608.655	0.537399	-0.895933	0.000751091	0.0463631	1131.51	1090.95	1175.31	587.354	645.78	592.831	954	1087	1303	595	633	676
Y6B3B.4	Y6B3B.4	701.857	911.13	492.584	0.540629	-0.887288	0.000776178	0.0476622	741.294	975.535	1016.56	410.654	567.225	499.872	625	972	1127	416	556	570
ZK177.4	ZK177.4	937.404	1216.82	657.989	0.540745	-0.88698	0.000780596	0.0476851	1132.7	1258.56	1259.2	621.904	685.567	666.496	955	1254	1396	630	672	760
B0205.11	mrpl-9	1021.02	1330.95	711.101	0.534281	-0.904329	0.000787849	0.0478801	1543.08	1228.45	1221.32	854.871	623.336	655.095	1301	1224	1354	866	611	747
F55A12.8	nath-10	692.847	906.759	478.935	0.528184	-0.920889	0.000806379	0.0483875	991.554	913.31	815.413	521.215	443.782	471.809	836	910	904	528	435	538
C25A1.13	mrpl-34	699.32	908.527	490.113	0.53946	-0.890413	0.000807377	0.0483875	722.317	934.386	1068.88	334.643	549.882	585.815	609	931	1185	339	539	668
C07D8.6	C07D8.6	3790.21	2707.29	4873.13	1.8	0.847996	0.00080851	0.0483875	2714.91	2818.21	2588.76	3736.36	5277.44	5605.58	2289	2808	2870	3785	5173	6392
D2063.3	glrx-3	1170.37	1517.47	823.257	0.542518	-0.882257	0.000814281	0.0484437	1409.05	1628.9	1514.47	661.39	887.565	920.817	1188	1623	1679	670	870	1050
B0024.2	col-150	153.337	98.8676	207.806	2.10186	1.07167	0.000817668	0.0484437	134.026	82.2982	80.2785	218.16	219.341	185.917	113	82	89	221	215	212
F55A11.1	F55A11.1	2158.72	1533.6	2783.84	1.81524	0.860159	0.000840838	0.0495674	1756.57	1427.17	1417.05	3065.1	3017.72	2268.72	1481	1422	1571	3105	2958	2587
T09A5.5	T09A5.5	793.724	1029.71	557.74	0.541648	-0.884573	0.000847954	0.0497382	903.785	1129.09	1056.25	476.793	626.396	570.029	762	1125	1171	483	614	650
T26A5.3	nduf-2.2	1551.15	2000.71	1101.59	0.550599	-0.860926	0.000852289	0.049745	1857.39	2084.55	2060.18	950.624	1245.65	1108.49	1566	2077	2284	963	1221	1264
ZK945.3	puf-12	2078.86	2677.66	1480.07	0.552746	-0.85531	0.000872372	0.0506663	2694.75	2753.98	2584.25	1825.24	1373.17	1241.79	2272	2744	2865	1849	1346	1416
Y53C12B.3	nos-3	2277.65	2928.64	1626.67	0.555435	-0.848309	0.000892917	0.0516054	2639.01	3025.97	3120.94	1286.26	1848.58	1745.17	2225	3015	3460	1303	1812	1990
ZK1127.11	him-14	180.373	245.349	115.397	0.470336	-1.08824	0.000905661	0.0517847	309.564	238.866	187.617	125.368	111.201	109.621	261	238	208	127	109	125
C50B8.3	nuaf-1	356.907	471.541	242.273	0.51379	-0.960749	0.000911438	0.0517847	491.033	524.902	398.687	245.8	253.007	228.012	414	523	442	249	248	260
W07E6.2	W07E6.2	595.207	775.913	414.502	0.534212	-0.904515	0.000917982	0.0517847	760.271	772.801	794.667	404.731	421.338	417.437	641	770	881	410	413	476
W06H3.2	pus-1	753.77	979.067	528.472	0.539771	-0.889582	0.00091611	0.0517847	912.088	1078.91	946.204	420.525	614.154	550.736	769	1075	1049	426	602	628
Y39G10AR.8	Y39G10AR.8	3552.58	4576.84	2528.33	0.552418	-0.856168	0.000906725	0.0517847	4537.9	4759.25	4433.36	1920	2821.84	2843.13	3826	4742	4915	1945	2766	3242
T08G11.4	T08G11.4	1108.25	1428.5	788.005	0.551632	-0.858221	0.000922976	0.0518185	1279.77	1454.27	1551.45	673.236	918.17	772.609	1079	1449	1720	682	900	881
C49H3.5	ntl-4	1164.98	1503.09	826.875	0.550116	-0.862191	0.000938932	0.052217	1352.12	1524.52	1632.63	760.105	842.676	877.845	1140	1519	1810	770	826	1001
T01H3.4	perm-1	1598.6	2048.84	1148.35	0.560487	-0.835248	0.000936457	0.052217	1629.66	2089.57	2427.3	855.858	1389.5	1199.69	1374	2082	2691	867	1362	1368
Y46G5A.17	cpt-1	7176.87	5124.7	9229.04	1.80089	0.848712	0.000961567	0.0532247	4824.93	5008.15	5541.02	9681.96	8833.82	9171.33	4068	4990	6143	9808	8659	10458
K11H12.1	K11H12.1	320.737	422.384	219.09	0.518698	-0.947033	0.000976507	0.0537992	392.589	441.6	432.963	227.044	228.522	201.703	331	440	480	230	224	230
C53A5.16	C53A5.16	338.668	445.032	232.303	0.521991	-0.937903	0.000988311	0.0539453	370.054	497.804	467.239	174.725	271.37	250.813	312	496	518	177	266	286
Y119D3B.16	mrpl-45	654.097	848.902	459.292	0.541042	-0.886187	0.000985394	0.0539453	834.993	861.121	850.592	503.446	475.408	399.021	704	858	943	510	466	455
F54B3.3	atad-3	1592.23	2060.12	1124.34	0.545766	-0.873647	0.00100018	0.0543414	2526.33	1852.71	1801.31	1203.33	1193.62	976.066	2130	1846	1997	1219	1170	1113
R05H10.2	rbm-28	1116.92	1442.98	790.867	0.54808	-0.867542	0.00101516	0.0549025	1549.01	1389.03	1390.89	875.601	805.949	691.051	1306	1384	1542	887	790	788
F55G1.9	F55G1.9	583.663	760.136	407.19	0.535681	-0.900554	0.00104275	0.0558821	765.015	801.906	713.487	400.782	424.399	396.39	645	799	791	406	416	452
R05F9.6	R05F9.6	2389.82	3072.72	1706.92	0.555508	-0.848121	0.00103992	0.0558821	3157.32	3111.28	2949.56	1466.9	1939.38	1714.47	2662	3100	3270	1486	1901	1955
Y6B3B.5	Y6B3B.5	218.751	291.591	145.91	0.500394	-0.998864	0.00107272	0.0559619	232.47	339.229	303.074	91.8048	165.271	180.655	196	338	336	93	162	206
F53F4.16	F53F4.16	401.29	525.611	276.969	0.526947	-0.924271	0.00106982	0.0559619	547.964	486.764	542.106	307.99	270.35	252.567	462	485	601	312	265	288
H04M03.3	H04M03.3	492.999	643.849	342.15	0.531414	-0.912093	0.00105925	0.0559619	668.943	639.317	623.286	209.276	461.126	356.049	564	637	691	212	452	406
Y55F3AM.1	mrps-25	727.435	940.53	514.341	0.546862	-0.870751	0.00105938	0.0559619	829.063	926.357	1066.17	429.41	554.983	558.629	699	923	1182	435	544	637
T07A9.9	T07A9.9	4322.37	5534.08	3110.65	0.56209	-0.831126	0.0010641	0.0559619	5423.9	5271.1	5907.24	2950.59	3208.5	3172.87	4573	5252	6549	2989	3145	3618
C24G6.4	nhr-47	157.634	101.573	213.694	2.10386	1.07304	0.00106991	0.0559619	93.6995	106.386	104.633	263.569	159.15	218.365	79	106	116	267	156	249
Y48E1B.3	Y48E1B.3	745.557	966.284	524.83	0.543143	-0.880596	0.00108571	0.0563897	1011.72	883.201	1003.93	590.315	482.549	501.626	853	880	1113	598	473	572
ZK1236.3	sor-1	293.283	385.746	200.82	0.520602	-0.941747	0.00110336	0.0570551	297.704	444.611	414.923	142.149	236.684	223.627	251	443	460	144	232	255
F33D4.5	F33D4.5	680.791	884.988	476.595	0.538533	-0.892893	0.00111267	0.0571354	954.786	925.353	774.823	519.24	470.307	440.238	805	922	859	526	461	502
K08D9.3	apx-1	4729.05	3388.78	6069.33	1.79101	0.84077	0.0011146	0.0571354	3115.81	3255.8	3794.74	6251.61	5551.87	6404.5	2627	3244	4207	6333	5442	7303
T10E10.1	col-168	369.586	490.721	248.45	0.506295	-0.981949	0.00112272	0.0573025	340.402	531.928	599.834	229.019	273.411	242.92	287	530	665	232	268	277
T10E10.6	col-170	257.481	339.632	175.331	0.516238	-0.953893	0.00113715	0.0575077	296.517	337.222	385.157	170.777	187.715	167.501	250	336	427	173	184	191
C44B7.1	psmd-9	426.932	558.919	294.946	0.527708	-0.922188	0.00114137	0.0575077	545.592	606.197	524.968	201.378	351.965	331.494	460	604	582	204	345	378
Y51A2D.7	Y51A2D.7	506.242	659.877	352.606	0.534351	-0.904139	0.00113366	0.0575077	622.687	662.4	694.545	265.543	377.47	414.806	525	660	770	269	370	473
Y48C3A.18	Y48C3A.18	186.607	249.938	123.277	0.49323	-1.01967	0.00115988	0.058038	215.865	257.935	276.014	105.625	120.382	143.823	182	257	306	107	118	164
T03F6.5	lis-1	2279.37	2948.79	1609.94	0.545966	-0.873117	0.00116768	0.058038	2306.91	2876.42	3663.05	1255.65	1796.55	1777.61	1945	2866	4061	1272	1761	2027
C27D11.1	egl-45	5555.47	7085.64	4025.31	0.568094	-0.815799	0.00117159	0.058038	6841.25	6785.59	7630.07	3555.71	4607.17	3913.03	5768	6761	8459	3602	4516	4462
ZK1058.1	mmcm-1	2074.33	1487.72	2660.94	1.78861	0.838837	0.00116311	0.058038	1502.75	1514.49	1445.92	2729.47	2625.97	2627.4	1267	1509	1603	2765	2574	2996
K09B11.9	uso-1	422.571	554.965	290.178	0.522875	-0.935461	0.00118131	0.0582747	652.338	575.084	437.473	378.078	240.765	251.69	550	573	485	383	236	287
ZK1058.4	ccdc-47	2815.92	2028.9	3602.94	1.77581	0.828477	0.0011937	0.0583971	2177.62	2126.71	1782.36	4436.25	3320.72	3051.85	1836	2119	1976	4494	3255	3480
F20D1.1	F20D1.1	865.378	613.201	1117.56	1.82249	0.865914	0.00119278	0.0583971	632.175	602.182	605.246	1209.26	1081.4	1062.01	533	600	671	1225	1060	1211
C05C8.2	C05C8.2	962.276	1243.21	681.337	0.548045	-0.867634	0.00120309	0.0586136	1373.47	1382.01	974.167	688.043	800.849	555.121	1158	1377	1080	697	785	633
F09G8.3	mrps-9	524.933	680.284	369.582	0.543275	-0.880244	0.00121527	0.0589629	572.872	725.63	742.351	280.35	422.358	406.036	483	723	823	284	414	463
F25B4.4	F25B4.4	302.056	395.992	208.12	0.525567	-0.928054	0.00122794	0.0593335	365.31	383.389	439.277	190.52	241.785	192.056	308	382	487	193	237	219
M88.2	mrps-34	592.075	764.412	419.738	0.549099	-0.864862	0.00124546	0.0595884	606.082	787.855	899.3	319.836	457.045	482.333	511	785	997	324	448	550
Y66H1B.2	fln-1	3451.39	4406.42	2496.36	0.566527	-0.819783	0.00123976	0.0595884	4208.18	4106.88	4904.21	2375.08	2501.5	2612.49	3548	4092	5437	2406	2452	2979
K09H9.7	K09H9.7	1002.16	707.152	1297.18	1.83437	0.875281	0.00124837	0.0595884	538.476	828.001	754.979	1156.94	1350.73	1383.86	454	825	837	1172	1324	1578
R05F9.11	R05F9.11	218.31	288.488	148.131	0.513476	-0.961632	0.00126142	0.0599684	226.539	288.044	350.88	125.368	167.311	151.716	191	287	389	127	164	173
H06I04.1	H06I04.1	488.734	344.351	633.116	1.83858	0.87859	0.00127097	0.0601795	403.264	349.266	280.524	735.426	594.77	569.152	340	348	311	745	583	649
Y45F10A.2	puf-3	11298.8	8172.56	14425.1	1.76506	0.819719	0.0012915	0.0609071	7390.4	8417.5	8709.77	12246.6	14634.6	16394	6231	8387	9656	12406	14345	18694
R74.6	R74.6	307.842	404.383	211.301	0.522527	-0.936422	0.00130233	0.061173	390.217	430.56	392.373	211.25	218.32	204.334	329	429	435	214	214	233
Y102E9.1	odr-4	628.49	811.788	445.192	0.548409	-0.866676	0.00133377	0.0624013	725.875	848.073	861.416	316.875	522.337	496.364	612	845	955	321	512	566
W05F2.8	W05F2.8	75.4438	106.022	44.8657	0.423174	-1.24068	0.00134168	0.0625233	92.5134	107.389	118.163	27.6402	62.2315	44.7254	78	107	131	28	61	51
F53F4.12	F53F4.12	491.904	637.822	345.986	0.542449	-0.882441	0.00135838	0.0630523	559.825	665.411	688.231	299.106	352.985	385.866	472	663	763	303	346	440
Y71G12B.24	mppa-1	329.624	433.969	225.278	0.519112	-0.945881	0.00137108	0.0631207	493.405	430.56	377.941	223.096	226.482	226.258	416	429	419	226	222	258
Y47G6A.10	spg-7	1216.46	1566.08	866.847	0.553513	-0.85331	0.00137591	0.0631207	1811.13	1423.16	1463.96	860.794	917.15	822.596	1527	1418	1623	872	899	938
M01G12.12	rrf-2	38.121	19.0612	57.1808	2.99986	1.58489	0.00137335	0.0631207	20.1632	27.0982	9.92207	48.3703	65.2921	57.8799	17	27	11	49	64	66
Y49E10.3	pph-4.2	2721.93	1976.96	3466.89	1.75364	0.810355	0.00138409	0.0632498	2470.58	1863.75	1596.55	4259.55	3246.24	2894.87	2083	1857	1770	4315	3182	3301
C25A1.3	tag-72	284.753	373.143	196.363	0.526241	-0.926203	0.00140256	0.0633572	310.75	414.502	394.177	148.072	236.684	204.334	262	413	437	150	232	233
F22B5.2	eif-3.G	2687.57	3421.3	1953.84	0.571079	-0.808237	0.00139218	0.0633572	3178.67	3349.14	3736.11	1708.75	2226.05	1926.7	2680	3337	4142	1731	2182	2197
K07H8.2	K07H8.2	3799.58	2768.45	4830.71	1.74492	0.80316	0.00140237	0.0633572	3045.83	2796.13	2463.38	5408.59	4340.91	4742.64	2568	2786	2731	5479	4255	5408
C29F4.1	col-125	674.865	865.163	484.568	0.560088	-0.836273	0.00143048	0.0643716	679.618	864.132	1051.74	445.204	512.135	496.364	573	861	1166	451	502	566
C14B1.5	dph-1	718.414	925.402	511.426	0.552653	-0.855555	0.00143972	0.0645411	883.622	910.299	982.285	393.872	589.669	550.736	745	907	1089	399	578	628
C30C11.1	mrpl-32	536.7	697.586	375.815	0.538736	-0.892349	0.0014904	0.0663919	795.853	657.382	639.522	355.374	389.712	382.358	671	655	709	360	382	436
F57C9.5	htp-3	1803.09	2301.26	1304.93	0.567051	-0.818451	0.00149227	0.0663919	2048.34	2448.87	2406.55	893.37	1532.32	1489.09	1727	2440	2668	905	1502	1698
Y54E5A.5	Y54E5A.5	1313.08	1681.97	944.183	0.561354	-0.833016	0.00152306	0.0675072	1692.52	1743.32	1610.08	906.203	984.483	941.864	1427	1737	1785	918	965	1074
Y53G8AR.8	Y53G8AR.8	182.903	244.062	121.745	0.498826	-1.00339	0.00152958	0.0675422	224.167	278.007	230.012	106.612	130.584	128.037	189	277	255	108	128	146
Y75B8A.35	zip-1	99.6889	61.8725	137.505	2.22239	1.15212	0.00154904	0.0681463	58.1174	83.3019	44.1983	168.802	130.584	113.129	49	83	49	171	128	129
C29F7.4	fkh-3	161.519	216.162	106.877	0.494431	-1.01616	0.00165408	0.0687501	189.771	209.76	248.954	68.1133	118.342	134.176	160	209	276	69	116	153
Y55F3BL.1	mrpl-46	345.834	454.351	237.318	0.522323	-0.936985	0.00164557	0.0687501	585.918	361.309	415.825	230.006	234.644	247.305	494	360	461	233	230	282
Y17G7B.21	Y17G7B.21	948.967	1245.91	652.022	0.523329	-0.934211	0.00167356	0.0687501	1584.59	1185.3	967.852	734.439	655.982	565.645	1336	1181	1073	744	643	645
C29F7.5	fkh-4	274.779	360.734	188.824	0.523445	-0.93389	0.0016717	0.0687501	359.379	368.335	354.488	118.458	242.805	205.211	303	367	393	120	238	234
Y62E10A.17	Y62E10A.17	428.625	555.752	301.498	0.542505	-0.882292	0.00164909	0.0687501	523.057	538.953	605.246	190.52	363.187	350.787	441	537	671	193	356	400
F37C12.13	exos-9	691.128	892.498	489.758	0.548749	-0.865782	0.00163527	0.0687501	979.694	875.172	822.63	438.294	522.337	508.642	826	872	912	444	512	580
K05C4.5	K05C4.5	1106.46	1425.64	787.276	0.552226	-0.856669	0.00158138	0.0687501	1776.73	1236.48	1263.71	832.167	782.485	747.177	1498	1232	1401	843	767	852
ZK430.1	toe-1	1359.73	1746.58	972.88	0.55702	-0.844199	0.00166495	0.0687501	2056.65	1584.74	1598.35	1055.26	873.282	990.097	1734	1579	1772	1069	856	1129
Y53C12B.1	Y53C12B.1	941.997	1209.52	674.474	0.557638	-0.842599	0.00165926	0.0687501	1311.79	1153.18	1163.59	834.141	569.266	620.017	1106	1149	1290	845	558	707
F08A8.7	fbxa-101	774.897	994.366	555.428	0.558575	-0.840178	0.0016725	0.0687501	1012.9	1008.66	961.538	530.099	634.558	501.626	854	1005	1066	537	622	572
F29C4.6	tut-1	672.544	861.647	483.44	0.561065	-0.83376	0.0016394	0.0687501	715.2	916.321	953.42	406.705	549.882	493.733	603	913	1057	412	539	563
C45G3.5	gip-2	998.41	1277.34	719.475	0.563258	-0.828132	0.00166631	0.0687501	1216.91	1293.69	1321.44	616.968	797.788	743.669	1026	1289	1465	625	782	848
Y54E10A.10	Y54E10A.10	1354.72	1728.78	980.656	0.567253	-0.817936	0.00163526	0.0687501	1669.99	1669.05	1847.31	1018.74	949.796	973.435	1408	1663	2048	1032	931	1110
R10E12.1	alx-1	1605.3	2042.54	1168.05	0.571864	-0.806255	0.00164414	0.0687501	1826.55	1998.24	2302.82	944.702	1308.9	1250.56	1540	1991	2553	957	1283	1426
F53A2.6	ife-1	5575.48	7075.22	4075.74	0.576058	-0.795714	0.00166768	0.0687501	6875.65	7081.66	7268.36	3710.69	4412.32	4104.21	5797	7056	8058	3759	4325	4680
C10H11.10	kca-1	3653.59	2677.08	4630.11	1.72954	0.790386	0.00163157	0.0687501	3081.41	2659.64	2290.19	5328.63	4309.28	4252.42	2598	2650	2539	5398	4224	4849
T19B10.8	T19B10.8	1673.28	1211.58	2134.99	1.76216	0.817342	0.00162936	0.0687501	1299.93	1215.4	1119.39	2186.53	2312.77	1905.65	1096	1211	1241	2215	2267	2173
D2005.7	D2005.7	1873.54	1350.67	2396.41	1.77424	0.827199	0.00159851	0.0687501	1214.54	1405.09	1432.39	2087.82	2555.57	2545.84	1024	1400	1588	2115	2505	2903
F47G9.1	F47G9.1	2846.24	2046.44	3646.05	1.78166	0.833221	0.00159275	0.0687501	1624.92	2180.9	2333.49	3207.25	3907.32	3823.58	1370	2173	2587	3249	3830	4360
Y92H12BR.8	mrpl-15	884.774	1133.63	635.918	0.560957	-0.834037	0.00168672	0.06905	1124.39	1165.22	1111.27	617.955	685.567	604.231	948	1161	1232	626	672	689
Y37H9A.1	Y37H9A.1	206.277	273.01	139.545	0.511135	-0.968224	0.00170662	0.0696232	269.238	262.953	286.838	136.227	143.847	138.561	227	262	318	138	141	158
R07B7.2	R07B7.2	1287.86	1640.33	935.383	0.570241	-0.810356	0.00173275	0.0699629	1444.63	1657	1819.35	676.197	1085.48	1044.47	1218	1651	2017	685	1064	1191
T07A9.14	T07A9.14	2184.11	1584.89	2783.33	1.75617	0.812434	0.00173175	0.0699629	1589.33	1489.4	1675.93	3123.34	2510.69	2715.97	1340	1484	1858	3164	2461	3097
ZK809.5	ZK809.5	1407.86	1017.85	1797.87	1.76634	0.82076	0.00172633	0.0699629	1002.23	1124.07	927.262	2084.86	1686.37	1622.39	845	1120	1028	2112	1653	1850
Y49A3A.3	Y49A3A.3	309.709	403.965	215.453	0.533346	-0.906857	0.00175318	0.0705461	387.845	441.6	382.451	178.674	264.229	203.457	327	440	424	181	259	232
T14B4.2	T14B4.2	306.443	399.598	213.288	0.533756	-0.905747	0.00178454	0.0711418	406.822	365.324	426.649	211.25	229.543	199.072	343	364	473	214	225	227
Y71F9B.6	Y71F9B.6	465.063	600.097	330.03	0.549961	-0.862598	0.00179277	0.0711418	547.964	600.175	652.15	250.736	381.551	357.803	462	598	723	254	374	408
C24H12.4	C24H12.4	1249.56	1591.02	908.091	0.570761	-0.809042	0.0018011	0.0711418	1514.61	1642.95	1615.49	875.601	1005.91	842.767	1277	1637	1791	887	986	961
R02D3.5	fnta-1	1349.45	1714.96	983.934	0.573735	-0.801542	0.00180419	0.0711418	1339.07	1890.85	1914.96	761.092	1049.77	1140.94	1129	1884	2123	771	1029	1301
ZK1307.8	ZK1307.8	1690.42	1218.55	2162.29	1.77448	0.827394	0.00178769	0.0711418	1043.74	1502.44	1109.47	2402.72	2243.4	1840.76	880	1497	1230	2434	2199	2099
F27D4.7	F27D4.7	1202.72	863.181	1542.26	1.78672	0.837314	0.00179495	0.0711418	772.131	907.288	910.124	1476.77	1692.49	1457.52	651	904	1009	1496	1659	1662
M03C11.6	M03C11.6	177.681	236.331	119.03	0.503657	-0.989487	0.00182379	0.0712003	215.865	237.862	255.268	106.612	116.302	134.176	182	237	283	108	114	153
T03F1.7	T03F1.7	367.945	477.877	258.013	0.539916	-0.889192	0.00181831	0.0712003	455.451	502.822	475.357	223.096	282.592	268.352	384	501	527	226	277	306
K04B12.3	smg-8	691.684	889.967	493.401	0.554403	-0.850992	0.00181914	0.0712003	884.808	944.423	840.67	436.32	508.054	535.828	746	941	932	442	498	611
F30F8.8	taf-5	1204.99	1539.76	870.214	0.565163	-0.82326	0.00183093	0.0712431	1629.66	1544.6	1445.01	799.591	975.301	835.751	1374	1539	1602	810	956	953
Y40G12A.1	ubh-3	883.207	1126.47	639.942	0.568094	-0.815798	0.00183847	0.0713011	948.856	1252.54	1178.02	532.073	727.395	660.357	800	1248	1306	539	713	753
C02F5.3	C02F5.3	1364.88	1733.12	996.639	0.575054	-0.798232	0.0018513	0.0713295	1474.28	1859.74	1865.35	814.398	1147.71	1027.81	1243	1853	2068	825	1125	1172
F59A1.9	fbxa-193	47.6075	26.3663	68.8488	2.61124	1.38474	0.00184636	0.0713295	36.7682	26.0946	16.2361	66.139	69.3729	71.0344	31	26	18	67	68	81
F25B5.5	F25B5.5	493.766	636.121	351.411	0.552428	-0.856142	0.00185924	0.0714021	616.756	667.419	624.188	364.258	373.389	316.586	520	665	692	369	366	361
C54C6.2	ben-1	418.158	543.266	293.051	0.539425	-0.890506	0.00188223	0.0718173	561.011	578.095	490.691	235.929	315.238	327.986	473	576	544	239	309	374
C25A1.10	dao-5	4726.31	5966.44	3486.19	0.5843	-0.77522	0.00188159	0.0718173	5148.73	5877.3	6873.29	2835.09	3910.39	3713.08	4341	5856	7620	2872	3833	4234
B0250.7	B0250.7	160.221	107.798	212.644	1.97261	0.980104	0.00190146	0.0723169	147.073	93.3383	82.9846	249.749	210.159	178.025	124	93	92	253	206	203
H15N14.1	adr-1	947.618	1207.79	687.45	0.569182	-0.813039	0.00191482	0.0723583	1030.69	1285.66	1307.01	502.459	791.667	768.224	869	1281	1449	509	776	876
Y55D9A.1	efa-6	3992.62	2903.35	5081.89	1.75036	0.80765	0.00191105	0.0723583	2637.82	2938.65	3133.57	5250.65	5142.77	4852.27	2224	2928	3474	5319	5041	5533
F52C12.4	F52C12.4	640.486	821.503	459.468	0.559302	-0.838301	0.00193582	0.0729178	808.9	805.921	849.69	457.05	472.348	449.008	682	803	942	463	463	512
K09B11.2	nol-9	443.644	572.436	314.852	0.550021	-0.862442	0.00196347	0.0733777	528.987	556.015	632.306	230.993	354.006	359.557	446	554	701	234	347	410
R09B3.1	exo-3	3169.75	2330.89	4008.62	1.71978	0.782225	0.00195907	0.0733777	2636.63	2318.4	2037.63	4512.26	3896.1	3617.49	2223	2310	2259	4571	3819	4125
Y59A8B.12	Y59A8B.12	1728.53	1254.5	2202.56	1.75573	0.812068	0.0019667	0.0733777	1194.37	1293.69	1275.44	2050.31	2415.81	2141.56	1007	1289	1414	2077	2368	2442
ZK1098.5	ZK1098.5	527.931	678.593	377.268	0.555956	-0.846958	0.00197949	0.0733904	604.896	715.593	715.291	250.736	453.984	427.084	510	713	793	254	445	487
R12E2.10	egg-5	5791.24	4244.88	7337.59	1.72857	0.789583	0.00197628	0.0733904	4031.45	4308.61	4394.57	6339.47	7715.69	7957.61	3399	4293	4872	6422	7563	9074
R02D5.8	R02D5.8	232.251	304.934	159.567	0.523285	-0.934331	0.00199611	0.0737027	251.447	342.24	321.114	118.458	167.311	192.933	212	341	356	120	164	220
K10C8.1	K10C8.1	151.353	99.381	203.326	2.04592	1.03275	0.00200041	0.0737027	85.397	123.447	89.2986	205.327	227.502	177.148	72	123	99	208	223	202
Y75B8A.13	Y75B8A.13	655.745	837.919	473.572	0.565176	-0.823228	0.00203504	0.0741202	678.432	888.219	947.106	381.039	496.832	542.843	572	885	1050	386	487	619
F18A11.1	puf-6	6698.54	4901.76	8495.33	1.73312	0.79337	0.00202081	0.0741202	4280.53	4973.02	5451.72	7306.88	8523.68	9655.42	3609	4955	6044	7402	8355	11010
C52E12.3	sqv-7	1541.54	1119.6	1963.48	1.75374	0.810432	0.0020276	0.0741202	1127.95	1133.11	1097.74	2065.12	2080.17	1745.17	951	1129	1217	2092	2039	1990
D2096.1	D2096.1	120.692	77.8457	163.538	2.1008	1.07094	0.00203689	0.0741202	84.211	67.2437	82.0825	172.751	165.271	152.592	71	67	91	175	162	174
F54D5.1	pcs-1	206.564	271.554	141.574	0.521348	-0.93968	0.00205203	0.0742132	233.656	295.069	285.936	124.381	159.15	141.192	197	294	317	126	156	161
Y67H2A.6	csn-6	1370.86	1740.31	1001.42	0.575427	-0.797295	0.00204643	0.0742132	1490.89	1810.56	1919.47	677.184	1152.81	1174.26	1257	1804	2128	686	1130	1339
C08A9.1	sod-3	106.691	67.6322	145.749	2.15502	1.1077	0.00208239	0.0748519	61.6756	76.2764	64.9444	154.982	142.826	139.438	52	76	72	157	140	159
F33H12.7	F33H12.7	16.8295	5.57176	28.0872	5.041	2.33371	0.00207608	0.0748519	2.37214	8.0291	6.31404	18.7558	41.8278	23.6781	2	8	7	19	41	27
H24K24.4	H24K24.4	889.404	1138.4	640.412	0.562556	-0.829931	0.00210848	0.0755593	1275.03	1074.9	1065.27	715.683	603.952	601.6	1075	1071	1181	725	592	686
Y57A10A.25	Y57A10A.25	725.353	927.634	523.071	0.563877	-0.826548	0.00212735	0.0757749	936.995	930.372	915.536	482.716	580.488	506.011	790	927	1015	489	569	577
Y51H7C.6	cogc-4	1170.65	1496.1	845.2	0.564935	-0.823843	0.00212542	0.0757749	1627.29	1539.58	1321.44	712.722	928.372	894.508	1372	1534	1465	722	910	1020
F25D1.1	ppm-1	4429.69	3245.89	5613.49	1.72941	0.790283	0.0021824	0.0775014	3138.34	3476.6	3122.74	5897.23	5981.37	4961.89	2646	3464	3462	5974	5863	5658
C24B5.2	spas-1	1584.12	2009.85	1158.39	0.576357	-0.794966	0.00220959	0.0782315	1993.78	2068.5	1967.28	1074.02	1261.97	1139.18	1681	2061	2181	1088	1237	1299
C53A5.17	C53A5.17	385.026	497.311	272.74	0.54843	-0.866619	0.00223929	0.0790456	449.52	567.055	475.357	207.301	316.259	294.661	379	565	527	210	310	336
C32D5.11	C32D5.11	1168.77	1482.48	855.067	0.576783	-0.7939	0.00228814	0.0805289	1372.28	1507.46	1567.69	673.236	995.705	896.262	1157	1502	1738	682	976	1022
ZC262.3	iglr-2	841.38	609.145	1073.62	1.7625	0.817621	0.00231232	0.0811375	606.082	597.164	624.188	1068.1	1085.48	1067.27	511	595	692	1082	1064	1217
C32H11.10	dod-21	112.528	56.6294	168.427	2.9742	1.5725	0.00233933	0.0818417	67.606	39.1418	63.1404	105.625	235.664	163.993	57	39	70	107	231	187
Y54E5A.6	Y54E5A.6	183.404	243.442	123.365	0.506753	-0.980645	0.00235393	0.082062	295.331	233.847	201.147	167.815	104.059	98.2205	249	233	223	170	102	112
R01B10.4	R01B10.4	164.136	109.163	219.109	2.00717	1.00516	0.00235954	0.082062	98.4438	97.3528	131.693	183.61	250.967	222.75	83	97	146	186	246	254
F55G1.5	F55G1.5	362.671	467.168	258.174	0.552636	-0.8556	0.00246741	0.0855612	449.52	475.724	476.259	240.864	296.875	236.781	379	474	528	244	291	270
ZK673.5	ZK673.5	26.6832	41.1138	12.2526	0.298017	-1.74654	0.00248281	0.0855916	28.4657	46.1673	48.7083	4.93574	14.2826	17.5394	24	46	54	5	14	20
B0432.3	mrpl-41	467.692	603.221	332.164	0.550651	-0.860791	0.00247614	0.0855916	731.805	542.968	534.89	350.438	347.885	298.169	617	541	593	355	341	340
W04C9.4	W04C9.4	912.069	1155.5	668.635	0.578652	-0.789231	0.00250876	0.0859835	947.67	1313.76	1205.08	554.778	747.799	703.329	799	1309	1336	562	733	802
M01E11.6	klp-15	4729.96	3523.11	5936.82	1.68511	0.752841	0.00250802	0.0859835	4191.57	3265.84	3111.92	6555.66	5701.84	5552.96	3534	3254	3450	6641	5589	6332
C23H3.3	C23H3.3	504.902	644.811	364.993	0.566046	-0.821008	0.00252388	0.086251	557.453	655.375	721.605	323.785	389.712	381.481	470	653	800	328	382	435
F26E4.11	hrdl-1	4027.1	2959.69	5094.51	1.7213	0.783495	0.00257508	0.0872418	2802.68	2775.06	3301.34	5035.45	5333.55	4914.53	2363	2765	3660	5101	5228	5604
R05D11.3	ran-4	2242.68	1642.53	2842.82	1.73075	0.7914	0.00256916	0.0872418	1477.84	1634.92	1814.84	2751.18	2903.46	2873.83	1246	1629	2012	2787	2846	3277
Y62E10A.15	cyp-31A5	853.132	620.62	1085.64	1.74929	0.806771	0.00256842	0.0872418	578.802	716.597	566.46	852.897	1276.26	1127.78	488	714	628	864	1251	1286
Y47A7.1	Y47A7.1	649.071	826.455	471.688	0.570737	-0.809102	0.0025927	0.0875872	802.969	833.019	843.376	496.536	489.691	428.838	677	830	935	503	480	489
ZK795.3	ZK795.3	538.989	693.78	384.197	0.553774	-0.852631	0.00265476	0.0891729	843.296	637.31	600.736	375.117	390.732	386.743	711	635	666	380	383	441
B0261.4	mrpl-47	729.961	927.935	531.987	0.573302	-0.802633	0.00265091	0.0891729	920.39	907.288	956.126	561.688	545.801	488.471	776	904	1060	569	535	557
F54D10.7	F54D10.7	373.997	481.532	266.463	0.553365	-0.853697	0.00269437	0.0897994	475.614	518.88	450.101	179.661	354.006	265.721	401	517	499	182	347	303
Y47H9C.7	Y47H9C.7	950.542	1202.48	698.601	0.580965	-0.783477	0.00269484	0.0897994	1020.02	1269.6	1317.83	509.369	812.071	774.363	860	1265	1461	516	796	883
C39E9.14	dli-1	1353.45	1706.09	1000.8	0.586602	-0.769545	0.00270388	0.0897994	1384.14	1806.55	1927.59	739.375	1115.07	1147.95	1167	1800	2137	749	1093	1309
K01G5.5	K01G5.5	5945.03	7469.7	4420.35	0.591771	-0.75689	0.00269648	0.0897994	7224.35	7557.39	7627.36	4565.56	4443.94	4251.54	6091	7530	8456	4625	4356	4848
C18G1.4	pgl-3	3980.88	2941.45	5020.32	1.70675	0.771253	0.0027318	0.0904716	2707.8	3100.24	3016.31	4025.59	5669.19	5366.17	2283	3089	3344	4078	5557	6119
Y65B4BR.6	grl-16	341.499	439.82	243.178	0.552903	-0.854903	0.00282503	0.0917738	393.775	447.622	478.063	225.07	232.603	271.86	332	446	530	228	228	310
K07A12.7	mrps-15	724.613	926.572	522.654	0.564073	-0.826046	0.00279232	0.0917738	1125.58	898.255	755.881	559.713	547.842	460.408	949	895	838	567	537	525
ZK632.3	riok-3	708.122	902.32	513.923	0.569558	-0.812086	0.00279423	0.0917738	921.576	938.401	846.984	480.742	542.741	518.288	777	935	939	487	532	591
Y66D12A.17	such-1	1145.74	1451.86	839.626	0.57831	-0.790085	0.00281549	0.0917738	1384.14	1525.53	1445.92	673.236	890.625	955.019	1167	1520	1603	682	873	1089
T16G1.11	eif-3.K	2046.05	2570.91	1521.19	0.591694	-0.757076	0.00283152	0.0917738	2162.21	2623.51	2927.01	1102.65	1733.3	1727.63	1823	2614	3245	1117	1699	1970
B0273.2	puf-7	8658.42	6418.38	10898.5	1.69801	0.763843	0.00283339	0.0917738	5497.43	6576.83	7180.87	8552.66	11030.3	13112.4	4635	6553	7961	8664	10812	14952
B0416.6	gly-13	164.078	105.7	222.456	2.10459	1.07354	0.002818	0.0917738	125.723	108.393	82.9846	299.106	174.452	193.81	106	108	92	303	171	221
Y37H2A.14	Y37H2A.14	101.579	64.1375	139.02	2.16752	1.11605	0.00280163	0.0917738	51.001	69.251	72.1605	142.149	159.15	115.76	43	69	80	144	156	132
C14A4.2	dap-3	766.991	979.092	554.889	0.566738	-0.819245	0.00287066	0.0918942	1132.7	1047.8	756.783	560.701	604.972	498.995	955	1044	839	568	593	569
K10D2.4	emb-1	847.829	1075.18	620.482	0.577098	-0.793111	0.00287608	0.0918942	912.088	1066.87	1246.57	374.129	768.202	719.114	769	1063	1382	379	753	820
T02H6.1	T02H6.1	1266.07	1601.24	930.897	0.58136	-0.782497	0.00286557	0.0918942	1596.45	1600.8	1606.47	913.113	932.453	947.126	1346	1595	1781	925	914	1080
M18.8	dhhc-6	1916.13	1420.05	2412.21	1.69868	0.764418	0.00286056	0.0918942	1541.89	1501.44	1216.81	2691.96	2406.63	2138.05	1300	1496	1349	2727	2359	2438
Y41C4A.11	Y41C4A.11	58.9672	34.2211	83.7133	2.44625	1.29057	0.00285465	0.0918942	29.6517	35.1273	37.8843	101.676	71.4132	78.0502	25	35	42	103	70	89
T24H10.6	dyrb-1	893.595	1127.65	659.539	0.584879	-0.773791	0.00288432	0.0919085	953.6	1178.27	1251.08	492.587	809.01	677.02	804	1174	1387	499	793	772
H02I12.5	H02I12.5	3839.17	2841.14	4837.2	1.70255	0.767701	0.00291428	0.0926128	2781.33	2796.13	2945.95	4993.99	4915.27	4602.33	2345	2786	3266	5059	4818	5248
T23D8.6	his-68	572.771	789.228	356.314	0.451471	-1.14729	0.00297073	0.0926739	559.825	812.946	994.913	185.584	420.318	463.039	472	810	1103	188	412	528
C33F10.4	C33F10.4	112.793	151.828	73.7587	0.485804	-1.04155	0.00299296	0.0926739	141.142	173.629	140.713	53.306	90.7968	77.1732	119	173	156	54	89	88
C36C9.3	fbxa-170	214.397	278.607	150.187	0.539066	-0.891467	0.00298725	0.0926739	212.306	305.106	318.408	142.149	147.927	160.485	179	304	353	144	145	183
F56G4.6	F56G4.6	300.18	388.452	211.907	0.545517	-0.874303	0.00297683	0.0926739	403.264	355.288	406.805	202.366	207.098	226.258	340	354	451	205	203	258
F56B3.4	F56B3.4	433.884	560.637	307.13	0.547824	-0.868216	0.00297181	0.0926739	716.386	484.757	480.769	293.183	301.976	326.232	604	483	533	297	296	372
T13B5.8	sut-1	411.218	528.864	293.572	0.555099	-0.849182	0.00298536	0.0926739	547.964	511.855	526.772	225.07	316.259	339.387	462	510	584	228	310	387
ZK1098.7	mrps-23	541.223	687.949	394.498	0.573441	-0.802282	0.00297862	0.0926739	628.617	740.684	694.545	346.489	477.449	359.557	530	738	770	351	468	410
C24F3.4	qns-1	882.034	1120.59	643.478	0.574231	-0.800296	0.00299624	0.0926739	1272.65	1123.07	966.048	689.03	690.668	550.736	1073	1119	1071	698	677	628
F01F1.5	dpf-4	980.796	1243.26	718.337	0.577787	-0.79139	0.00295539	0.0926739	1296.37	1271.61	1161.78	713.709	759.021	682.281	1093	1267	1288	723	744	778
T28B11.1	T28B11.1	4615.65	3397.79	5833.5	1.71685	0.779764	0.00298824	0.0926739	2986.52	3302.97	3903.88	7083.78	5241.73	5174.99	2518	3291	4328	7176	5138	5901
T14B4.3	T14B4.3	882.144	647.073	1117.22	1.72657	0.787908	0.00300267	0.0926739	670.129	687.491	583.598	1292.18	1045.69	1013.78	565	685	647	1309	1025	1156
T10E10.5	col-169	213.463	276.226	150.699	0.545564	-0.874179	0.00301337	0.0927615	192.143	300.087	336.448	134.252	171.392	146.454	162	299	373	136	168	167
F42G8.6	moc-3	354.139	454.763	253.515	0.557467	-0.843042	0.00307577	0.0939821	438.846	489.775	435.669	210.263	309.117	241.166	370	488	483	213	303	275
T22E5.5	mup-2	2221.07	2811.41	1630.73	0.580039	-0.785777	0.00306564	0.0939821	3342.34	2405.72	2686.17	2201.34	1413.98	1276.87	2818	2397	2978	2230	1386	1456
Y38C1AA.12	Y38C1AA.12	323.096	230.97	415.223	1.79774	0.846183	0.00307694	0.0939821	268.052	222.807	202.049	492.587	385.632	367.45	226	222	224	499	378	419
W07E6.1	nol-1	1371.24	1900.97	841.513	0.442675	-1.17568	0.00309306	0.0939875	2555.98	1601.8	1545.14	1139.17	691.688	693.682	2155	1596	1713	1154	678	791
C50F2.3	C50F2.3	1274.35	1615.7	933.007	0.577462	-0.792202	0.00308753	0.0939875	1790.97	1676.07	1380.07	987.149	893.686	918.186	1510	1670	1530	1000	876	1047
F57B9.3	F57B9.3	42.6462	62.0065	23.2859	0.37554	-1.41296	0.00311205	0.0940797	56.9314	72.2619	56.8264	13.8201	30.6057	25.4321	48	72	63	14	30	29
Y57G11C.13	arl-8	3522.6	2602.94	4442.26	1.70663	0.771154	0.00310419	0.0940797	2361.47	2593.4	2853.95	4193.41	4752.04	4381.33	1991	2584	3164	4248	4658	4996
K07C5.4	K07C5.4	7709.77	9648.49	5771.04	0.598129	-0.741471	0.00315156	0.0949084	9043.78	9529.53	10372.2	5814.31	5622.26	5876.56	7625	9495	11499	5890	5511	6701
R05H5.4	R05H5.4	164.521	112.227	216.814	1.93192	0.950034	0.00315556	0.0949084	123.351	111.404	101.927	281.337	186.695	182.409	104	111	113	285	183	208
Y54G9A.9	Y54G9A.9	118.224	159.424	77.0235	0.483137	-1.0495	0.00317216	0.0951445	199.26	136.495	142.517	74.0362	81.6151	75.4193	168	136	158	75	80	86
F01F1.9	dnpp-1	255.804	330.886	180.722	0.546176	-0.872563	0.00318762	0.0951445	311.936	291.055	389.667	143.137	199.957	199.072	263	290	432	145	196	227
K11D2.5	K11D2.5	264.112	340.508	187.715	0.551278	-0.859147	0.00318265	0.0951445	309.564	341.237	370.724	188.545	207.098	167.501	261	340	411	191	203	191
K11B4.1	K11B4.1	509.871	652.092	367.65	0.563801	-0.826742	0.00322528	0.095808	743.666	653.368	559.244	377.091	397.874	327.986	627	651	620	382	390	374
K04G7.11	K04G7.11	1009.36	1276.75	741.971	0.581143	-0.783035	0.00322611	0.095808	1369.91	1252.54	1207.79	806.501	746.778	672.635	1155	1248	1339	817	732	767
F54H12.6	eef-1B.1	18111.4	22662.2	13560.5	0.598378	-0.74087	0.00323966	0.0959688	22005.2	23415.9	22565.5	13435.1	13886.8	13359.7	18553	23331	25017	13610	13612	15234
Y48B6A.3	xrn-2	1131.57	1428.45	834.687	0.584333	-0.775138	0.0032724	0.0966956	1381.77	1505.46	1398.11	743.323	885.524	875.214	1165	1500	1550	753	868	998
ZK512.4	ZK512.4	387.516	499.729	275.302	0.550902	-0.860133	0.00330814	0.0975074	588.291	479.739	431.159	247.774	282.592	295.538	496	478	478	251	277	337
Y6D11A.1	exos-4.2	1052.87	1326.72	779.011	0.587169	-0.768152	0.00334262	0.098278	1247.75	1320.79	1411.64	613.019	898.787	825.227	1052	1316	1565	621	881	941
H04D03.6	H04D03.6	114.535	154.256	74.8141	0.484999	-1.04395	0.00337535	0.0987478	112.677	152.553	197.539	46.396	93.8574	84.189	95	152	219	47	92	96
T07C4.6	tbx-9	394.245	505.27	283.221	0.560533	-0.835128	0.00337115	0.0987478	483.916	498.808	533.086	148.072	349.925	351.664	408	497	591	150	343	401
R05G6.4	R05G6.4	351.403	452.882	249.924	0.551853	-0.857645	0.00340866	0.0988473	517.126	462.677	378.843	261.594	254.027	234.151	436	461	420	265	249	267
C14C11.6	mut-14	516.781	660.586	372.975	0.564612	-0.824668	0.00341061	0.0988473	732.991	636.306	612.462	336.618	387.672	394.636	618	634	679	341	380	450
B0336.7	B0336.7	395.221	503.786	286.656	0.569004	-0.81349	0.0034138	0.0988473	386.659	569.062	555.636	204.34	322.38	333.248	326	567	616	207	316	380
F07E5.5	F07E5.5	852.751	1079.09	626.41	0.580498	-0.784637	0.00340857	0.0988473	1105.42	1081.92	1049.94	639.672	621.295	618.263	932	1078	1164	648	609	705
Y10G11A.90	Y10G11A.90	490.691	351.784	629.597	1.78973	0.839739	0.00342067	0.0988473	265.68	369.338	420.335	545.893	670.264	672.635	224	368	466	553	657	767
Y55B1BR.2	Y55B1BR.2	244.618	317.006	172.229	0.543298	-0.880184	0.00345734	0.0992243	273.982	308.117	368.92	101.676	182.614	232.397	231	307	409	103	179	265
Y54E2A.3	tac-1	2305.03	2929.41	1680.66	0.57372	-0.80158	0.00345754	0.0992243	2289.11	3039.01	3460.1	1123.38	1920	1998.61	1930	3028	3836	1138	1882	2279
Y34D9A.1	mrpl-38	1003.02	1270.11	735.934	0.579425	-0.787307	0.00345896	0.0992243	1413.8	1290.68	1105.86	697.914	797.788	712.098	1192	1286	1226	707	782	812
Y57G11C.11	coq-3	352.865	452.943	252.787	0.558098	-0.841408	0.00350458	0.100289	449.52	419.52	489.789	235.929	235.664	286.769	379	418	543	239	231	327
Y47H9C.11	fbxa-217	47.4555	67.9432	26.9679	0.396918	-1.33309	0.00354163	0.101103	66.4199	74.2691	63.1404	14.8072	39.7874	26.3091	56	74	70	15	39	30
F22E5.17	F22E5.17	396.359	507.168	285.551	0.563031	-0.828714	0.00355017	0.101103	520.685	494.793	506.025	170.777	375.43	310.447	439	493	561	173	368	354
C30G7.1	hil-1	68.3221	41.5906	95.0535	2.28546	1.19248	0.00356189	0.101192	40.3264	41.1491	43.2963	87.8563	106.1	91.2047	34	41	48	89	104	104
C36B1.4	pas-4	4044.08	5054.58	3033.59	0.600165	-0.736568	0.00359422	0.101561	4656.51	5475.84	5031.39	2228.98	3703.29	3168.49	3926	5456	5578	2258	3630	3613
ZK1307.5	sqv-8	991.549	742.756	1240.34	1.66992	0.739779	0.00360071	0.101561	982.066	664.408	581.794	1352.39	1236.47	1132.17	828	662	645	1370	1212	1291
T10G3.5	eea-1	1154.19	848.5	1459.88	1.72054	0.782859	0.00358558	0.101561	680.804	1035.75	828.944	1652.49	1347.67	1379.47	574	1032	919	1674	1321	1573
ZK1010.2	ZK1010.2	1013.58	1272.23	754.925	0.593388	-0.752951	0.00361698	0.101776	1084.07	1313.76	1418.86	617.955	854.919	791.902	914	1309	1573	626	838	903
F57C9.7	F57C9.7	391.084	498.465	283.703	0.569155	-0.813108	0.00363755	0.101869	500.521	471.709	523.164	287.26	318.299	245.551	422	470	580	291	312	280
W06D4.5	snx-3	873.697	1100.39	647.005	0.587978	-0.766166	0.00363389	0.101869	1030.69	1159.2	1111.27	537.009	768.202	635.802	869	1155	1232	544	753	725
F59H5.3	bath-12	49.9662	28.5658	71.3666	2.49832	1.32096	0.00365026	0.101982	24.9075	39.1418	21.6481	78.9719	75.494	59.6338	21	39	24	80	74	68
ZK858.7	ZK858.7	1075.58	1354.77	796.386	0.587839	-0.766506	0.00365989	0.10201	1397.19	1343.87	1323.24	748.259	881.443	759.455	1178	1339	1467	758	864	866
T10B5.3	T10B5.3	2213.08	2776.25	1649.91	0.594296	-0.750747	0.00368853	0.102566	3014.99	2458.91	2854.85	1695.92	1682.29	1571.53	2542	2450	3165	1718	1649	1792
Y38F2AR.5	tftc-1	108.523	145.318	71.7294	0.493605	-1.01857	0.00370172	0.10269	136.398	134.487	165.067	65.1518	75.494	74.5423	115	134	183	66	74	85
Y116A8C.16	rom-4	962.245	710.176	1214.31	1.70988	0.773894	0.00371605	0.102846	736.549	698.531	695.447	1460.98	1143.63	1038.33	621	696	771	1480	1121	1184
W09B6.4	W09B6.4	298.97	384.906	213.033	0.553468	-0.853429	0.00372605	0.102881	405.636	369.338	379.745	200.391	226.482	212.226	342	368	421	203	222	242
Y56A3A.20	ccf-1	3246.38	4282.5	2210.26	0.516114	-0.954238	0.00377831	0.103837	3164.43	4373.85	5309.21	1436.3	2368.88	2825.59	2668	4358	5886	1455	2322	3222
F29B9.1	F29B9.1	219.212	285.692	152.732	0.534602	-0.903462	0.00377485	0.103837	321.425	256.931	278.72	132.278	160.17	165.747	271	256	309	134	157	189
Y111B2A.17	elpc-2	721.388	913.216	529.559	0.579884	-0.786165	0.00380601	0.104113	934.623	936.393	868.632	454.089	579.467	555.121	788	933	963	460	568	633
C14B1.7	C14B1.7	1931.71	1436.6	2426.82	1.68928	0.756407	0.00380007	0.104113	1392.45	1410.11	1507.25	2510.32	2426.01	2344.14	1174	1405	1671	2543	2378	2673
B0391.10	B0391.10	20.4914	8.89705	32.0858	3.60634	1.85053	0.00383248	0.104595	13.0468	10.0364	3.60802	26.653	39.7874	29.8169	11	10	4	27	39	34
T12A2.3	T12A2.3	34.1717	50.4802	17.8633	0.353867	-1.49872	0.00386526	0.104762	34.396	60.2182	56.8264	7.89719	19.3836	26.3091	29	60	63	8	19	30
C56G2.5	C56G2.5	121.271	161.825	80.7173	0.498793	-1.00349	0.0038652	0.104762	160.119	166.604	158.753	100.689	58.1508	83.312	135	166	176	102	57	95
Y54G2A.6	clec-85	735.689	545.729	925.65	1.69617	0.762284	0.00385732	0.104762	645.222	469.702	522.261	941.74	910.009	925.202	544	468	579	954	892	1055
K08F4.9	dhs-12	506.534	641.43	371.638	0.57939	-0.787394	0.00388961	0.104939	572.872	652.364	699.055	265.543	446.843	402.528	483	650	775	269	438	459
Y43E12A.1	cyb-2.1	5195.03	3928.66	6461.41	1.64469	0.717814	0.00388363	0.104939	4819	3552.88	3414.09	7801.44	6051.76	5531.04	4063	3540	3785	7903	5932	6307
T08G5.10	mtl-2	190.463	113.02	267.907	2.37044	1.24515	0.00390973	0.105241	41.5124	132.48	165.067	193.481	298.915	311.324	35	132	183	196	293	355
Y22D7AL.9	Y22D7AL.9	113.947	151.377	76.5174	0.505476	-0.984284	0.00392657	0.105292	129.282	161.586	163.263	49.3574	109.16	71.0344	109	161	181	50	107	81
T06E4.3	atl-1	1448.15	1077.97	1818.34	1.68682	0.754307	0.00392947	0.105292	1054.42	1240.5	938.988	2128.29	1745.54	1581.17	889	1236	1041	2156	1711	1803
Y56A3A.1	ntl-3	2044.72	2556.27	1533.17	0.599768	-0.737524	0.0039586	0.105832	2361.47	2529.17	2778.18	1265.52	1659.85	1674.13	1991	2520	3080	1282	1627	1909
C27B7.9	C27B7.9	244.977	170.56	319.394	1.87262	0.905059	0.00396883	0.105865	109.118	189.687	212.873	245.8	358.086	354.295	92	189	236	249	351	404
Y37A1B.1	lst-3	5615.08	6999.17	4230.99	0.604498	-0.72619	0.00399237	0.106253	6632.5	7407.85	6957.17	3391.84	5022.39	4278.73	5592	7381	7713	3436	4923	4879
ZK652.6	ZK652.6	679.17	859.804	498.537	0.579826	-0.786307	0.00402088	0.106771	882.436	858.11	838.866	467.909	492.751	534.951	744	855	930	474	483	610
T26G10.1	T26G10.1	710.136	898.506	521.767	0.580705	-0.784124	0.00404705	0.106858	935.809	996.612	763.097	567.611	510.095	487.594	789	993	846	575	500	556
Y73B6BL.18	smg-3	1146.57	1436.65	856.489	0.596171	-0.746201	0.00404521	0.106858	1279.77	1597.79	1432.39	699.889	1004.89	864.691	1079	1592	1588	709	985	986
K07A12.2	egg-6	9566.6	7167.6	11965.6	1.6694	0.73933	0.00406042	0.106858	6302.78	7369.71	7830.31	10193.3	12784	12919.5	5314	7343	8681	10326	12531	14732
Y22D7AR.10	Y22D7AR.10	992.941	731.864	1254.02	1.71346	0.776911	0.00405963	0.106858	635.733	706.561	853.298	1151.02	1264.01	1347.02	536	704	946	1166	1239	1536
C18E9.3	szy-20	1062.52	1374.4	750.634	0.546152	-0.872626	0.00410209	0.107274	969.019	1557.64	1596.55	552.803	821.252	877.845	817	1552	1770	560	805	1001
Y22D7AL.10	Y22D7AL.10	4716.4	5883.79	3549.01	0.603185	-0.729329	0.00410235	0.107274	5801.07	5671.55	6178.74	3111.49	3790	3745.53	4891	5651	6850	3152	3715	4271
F59H6.10	bath-3	120.178	80.5168	159.838	1.98516	0.989252	0.00410351	0.107274	73.5363	100.364	67.6505	153.008	158.129	168.378	62	100	75	155	155	192
M18.3	M18.3	339.46	476.153	202.767	0.425844	-1.2316	0.00411457	0.107325	659.455	423.535	345.468	207.301	226.482	174.517	556	422	383	210	222	199
C17F4.5	fbxc-50	727.68	920.069	535.29	0.581794	-0.78142	0.00412664	0.107402	945.298	909.295	905.614	337.605	650.881	617.386	797	906	1004	342	638	704
K02F3.2	K02F3.2	620.334	784.087	456.581	0.582309	-0.780143	0.00414652	0.107682	783.992	771.797	796.471	399.795	499.893	470.055	661	769	883	405	490	536
CD4.3	CD4.3	665.538	837.949	493.128	0.588495	-0.764898	0.00416468	0.107916	691.479	867.142	955.224	317.862	565.185	596.338	583	864	1059	322	554	680
K09E4.3	K09E4.3	568.173	717.863	418.483	0.582956	-0.778541	0.0041769	0.107995	648.78	759.753	745.057	368.207	441.742	445.5	547	757	826	373	433	508
B0222.7	col-145	182.006	244.125	119.887	0.491086	-1.02595	0.00420048	0.108027	309.564	193.702	229.11	173.738	99.9785	85.9429	261	193	254	176	98	98
F42A6.6	F42A6.6	125.908	166.406	85.4098	0.513261	-0.962235	0.00420561	0.108027	145.887	175.636	177.695	72.0619	99.9785	84.189	123	175	197	73	98	96
ZK632.5	ZK632.5	476.016	605.309	346.723	0.572804	-0.803887	0.00418818	0.108027	616.756	645.339	553.832	296.145	383.591	360.434	520	643	614	300	376	411
Y71H2B.3	ppfr-4	761.822	958.236	565.408	0.590051	-0.761088	0.00423905	0.108178	947.67	965.499	961.538	414.603	733.516	548.105	799	962	1066	420	719	625
F01G10.1	tkt-1	5566.08	6934.51	4197.65	0.605327	-0.724213	0.00422278	0.108178	6428.5	7034.49	7340.53	3329.65	4559.23	4704.06	5420	7009	8138	3373	4469	5364
F28D1.5	thn-2	153.89	107.234	200.547	1.87019	0.903182	0.00423529	0.108178	145.887	88.3201	87.4946	220.134	193.836	187.671	123	88	97	223	190	214
C14C10.3	ril-2	2163.93	2692.54	1635.32	0.607353	-0.719392	0.00428017	0.108992	2336.56	2786.1	2954.97	1668.28	1648.63	1589.07	1970	2776	3276	1690	1616	1812
Y75B8A.30	pph-4.1	1194.05	1494	894.089	0.598453	-0.74069	0.00433104	0.11005	1277.4	1556.64	1647.97	615.981	1013.05	1053.24	1077	1551	1827	624	993	1201
Y111B2A.1	Y111B2A.1	226.398	291.631	161.164	0.55263	-0.855614	0.00434305	0.110117	253.819	281.018	340.056	160.905	148.948	173.64	214	280	377	163	146	198
F56B3.8	mrpl-2	741.633	938.563	544.703	0.580358	-0.784984	0.00438493	0.110843	1117.28	881.193	817.217	577.482	548.862	507.765	942	878	906	585	538	579
R07G3.7	R07G3.7	1906.21	1425.07	2387.35	1.67526	0.744382	0.00439047	0.110843	1416.17	1413.12	1445.92	2524.14	2458.66	2179.27	1194	1408	1603	2557	2410	2485
Y17G7B.4	dhps-1	530.912	671.238	390.586	0.58189	-0.781183	0.00440922	0.111078	608.454	667.419	737.841	292.196	418.278	461.285	513	665	818	296	410	526
Y54E5B.2	Y54E5B.2	341.487	435.774	247.201	0.56727	-0.817894	0.0044266	0.111278	415.124	437.586	454.611	221.121	253.007	267.475	350	436	504	224	248	305
C16A3.4	C16A3.4	2876.01	3569.95	2182.06	0.611229	-0.710215	0.00445874	0.111848	2796.75	3792.74	4120.36	1716.65	2361.74	2467.79	2358	3779	4568	1739	2315	2814
C43H8.2	mafr-1	718.968	910.445	527.491	0.579378	-0.787424	0.00448226	0.112136	689.107	989.586	1052.64	368.207	572.326	641.941	581	986	1167	373	561	732
Y48E1B.5	mrpl-37	850.206	1065.81	634.598	0.595412	-0.74804	0.00448926	0.112136	982.066	1033.75	1181.63	751.22	526.418	626.155	828	1030	1310	761	516	714
F43D2.2	F43D2.2	493.945	624.844	363.046	0.581019	-0.783343	0.00451098	0.112441	553.895	713.586	607.05	213.224	467.247	408.667	467	711	673	216	458	466
Y73B6BL.38	puf-11	10470.2	7907.69	13032.8	1.64811	0.720815	0.00453699	0.112613	7303.82	8088.31	8330.93	11180.4	13196.1	14721.7	6158	8059	9236	11326	12935	16787
K01A11.4	spe-41	28.368	14.1881	42.5478	2.99883	1.5844	0.00452878	0.112613	17.791	13.0473	11.7261	56.2675	33.6662	37.7096	15	13	13	57	33	43
R186.8	R186.8	482.716	609.485	355.948	0.584014	-0.775926	0.00457427	0.112674	475.614	666.415	686.427	310.952	331.561	425.33	401	664	761	315	325	485
Y54G11A.2	Y54G11A.2	1011.58	1272.5	750.664	0.589915	-0.761421	0.00455934	0.112674	1424.47	1211.39	1181.63	711.734	807.99	732.269	1201	1207	1310	721	792	835
Y110A2AM.4	Y110A2AM.4	514.039	376.589	651.488	1.72997	0.790748	0.0045777	0.112674	418.683	288.044	423.041	674.223	704.951	575.291	353	287	469	683	691	656
Y71H2B.11	Y71H2B.11	57.7904	34.5999	80.9809	2.3405	1.22682	0.00455838	0.112674	34.396	35.1273	34.2762	76.0105	95.8978	71.0344	29	35	38	77	94	81
F15E6.3	F15E6.3	81.6064	34.15	129.063	3.77929	1.91812	0.00459697	0.112913	23.7214	38.1382	40.5903	60.2161	148.948	178.025	20	38	45	61	146	203
Y51A2D.17	nhr-70	94.741	127.969	61.5127	0.480683	-1.05684	0.00467516	0.112951	124.537	138.502	120.869	49.3574	57.1306	78.0502	105	138	134	50	56	89
Y113G7A.8	fre-1	578.18	730.353	426.007	0.583289	-0.777718	0.00465495	0.112951	738.921	720.611	731.527	356.361	468.267	453.393	623	718	811	361	459	517
T12D8.7	taf-9	915.665	1155.33	675.997	0.585111	-0.773218	0.00462389	0.112951	1324.84	1138.12	1003.03	548.855	766.162	712.975	1117	1134	1112	556	751	813
F56B3.11	F56B3.11	1241.66	1557.07	926.259	0.594874	-0.749345	0.00464973	0.112951	1757.76	1478.36	1435.09	1157.93	838.596	782.256	1482	1473	1591	1173	822	892
F10G8.6	nubp-1	1057.76	1325.36	790.167	0.596191	-0.746153	0.00466053	0.112951	1398.38	1262.58	1315.12	733.452	897.766	739.284	1179	1258	1458	743	880	843
T24H10.1	T24H10.1	2241.43	2785.65	1697.22	0.609273	-0.714839	0.00462455	0.112951	2274.88	2955.71	3126.35	1248.74	1911.83	1931.08	1918	2945	3466	1265	1874	2202
C41G7.2	klp-16	4693.47	3565	5821.95	1.63309	0.707601	0.00467143	0.112951	4029.08	3492.66	3173.26	6057.15	5854.87	5553.84	3397	3480	3518	6136	5739	6333
F08G2.3	his-42	10.2865	2.73023	17.8427	6.53524	2.70824	0.00467358	0.112951	2.37214	4.01455	1.80401	17.7687	17.3432	18.4163	2	4	2	18	17	21
ZC97.1	mtx-2	643.718	813.742	473.695	0.58212	-0.780612	0.00471647	0.113716	921.576	763.768	755.881	442.243	507.034	471.809	777	761	838	448	497	538
T19B4.3	T19B4.3	660.478	829.867	491.09	0.59177	-0.756893	0.00475975	0.113946	779.248	892.233	818.119	471.857	536.62	464.793	657	889	907	478	526	530
C42D4.8	rpc-1	1625.13	2031.32	1218.94	0.600073	-0.736791	0.00474081	0.113946	2202.53	1988.21	1903.23	1439.26	1166.08	1051.49	1857	1981	2110	1458	1143	1199
ZK1307.6	fzr-1	1153.95	1438.2	869.705	0.604717	-0.725668	0.0047505	0.113946	1127.95	1477.35	1709.3	653.493	918.17	1037.45	951	1472	1895	662	900	1183
Y39A1A.24	Y39A1A.24	875.321	647.322	1103.32	1.70444	0.769297	0.00476466	0.113946	524.243	692.51	725.213	1114.49	1021.21	1174.26	442	690	804	1129	1001	1339
F29B9.10	mrps-21	329.027	418.803	239.251	0.571274	-0.807746	0.00487723	0.115933	393.775	439.593	423.041	217.173	261.168	239.412	332	438	469	220	256	273
F23F1.9	rpoa-49	731.398	916.631	546.166	0.595841	-0.747	0.00486878	0.115933	813.644	958.473	977.775	477.78	590.69	570.029	686	955	1084	484	579	650
T13F2.6	T13F2.6	3477.03	2611.96	4342.09	1.66239	0.733257	0.00487715	0.115933	2602.24	2505.08	2728.57	4790.63	4604.11	3631.53	2194	2496	3025	4853	4513	4141
D2030.3	D2030.3	1052.64	1317.79	787.478	0.597573	-0.742814	0.00494712	0.117239	1288.07	1343.87	1321.44	626.84	887.565	848.028	1086	1339	1465	635	870	967
Y37E3.15	npp-13	2003.02	2485.55	1520.49	0.611733	-0.709026	0.00495207	0.117239	1987.85	2671.68	2797.12	1142.13	1705.76	1713.6	1676	2662	3101	1157	1672	1954
Y40B10A.2	comt-3	170.771	117.655	223.887	1.90291	0.928209	0.00497238	0.117484	92.5134	122.444	138.007	208.288	239.744	223.627	78	122	153	211	235	255
C27H6.8	C27H6.8	1664.63	2073.76	1255.49	0.605414	-0.724006	0.00500763	0.11808	1906.01	2272.23	2043.04	1003.93	1443.57	1318.96	1607	2264	2265	1017	1415	1504
R11H6.5	R11H6.5	1526.45	1901.09	1151.81	0.60587	-0.72292	0.00503916	0.118586	1862.13	1990.21	1850.92	996.033	1389.5	1069.9	1570	1983	2052	1009	1362	1220
R02F2.9	R02F2.9	603.903	758.125	449.682	0.59315	-0.753531	0.00505038	0.118613	649.966	782.837	841.572	333.656	504.994	510.396	548	780	933	338	495	582
Y113G7A.9	dcs-1	1010.66	1261.5	759.812	0.602309	-0.731424	0.0050626	0.118664	1092.37	1314.76	1377.36	568.598	854.919	855.921	921	1310	1527	576	838	976
Y34D9A.10	vps-4	2005.39	2482.35	1528.43	0.615721	-0.699651	0.00512213	0.119348	1913.13	2575.33	2958.58	1178.66	1702.7	1703.95	1613	2566	3280	1194	1669	1943
C03E10.4	gly-20	2718.54	2060.64	3376.44	1.63854	0.712407	0.00510431	0.119348	2225.07	2117.67	1839.19	3878.51	3221.76	3029.05	1876	2110	2039	3929	3158	3454
D1086.3	D1086.3	727.113	538.235	915.991	1.70184	0.767097	0.00511496	0.119348	505.266	552	557.44	1010.84	911.029	826.104	426	550	618	1024	893	942
F53F10.5	npp-11	2376.96	2952.52	1801.4	0.610124	-0.712827	0.00515928	0.119976	2678.15	3053.06	3126.35	1381.02	2046.5	1976.69	2258	3042	3466	1399	2006	2254
Y39B6A.14	pro-3	483.511	611.164	355.857	0.582261	-0.780262	0.00518724	0.120389	704.525	539.957	589.01	467.909	317.279	282.384	594	538	653	474	311	322
F46B6.12	F46B6.12	569.959	714.06	425.859	0.596391	-0.745669	0.00523111	0.120986	595.407	808.932	737.841	357.348	508.054	412.175	502	806	818	362	498	470
T21E3.1	egg-4	4951.99	3762.55	6141.43	1.63225	0.706864	0.00523351	0.120986	3707.65	3879.06	3700.93	5554.69	6209.89	6659.7	3126	3865	4103	5627	6087	7594
F45E12.5	mrpl-14	755.138	947.196	563.081	0.594472	-0.75032	0.00524504	0.121016	901.413	970.517	969.656	511.343	563.144	614.755	760	967	1075	518	552	701
B0546.3	B0546.3	269.445	345.133	193.757	0.561398	-0.832905	0.00529243	0.121161	368.868	320.16	346.37	193.481	194.856	192.933	311	319	384	196	191	220
F59E10.2	cyn-4	723.806	907.46	540.152	0.595234	-0.74847	0.00526465	0.121161	897.855	977.543	846.984	462.973	648.84	508.642	757	974	939	469	636	580
F53G2.6	tsr-1	677.044	846.078	508.01	0.600429	-0.735934	0.00528835	0.121161	693.851	844.059	1000.32	422.5	537.64	563.891	585	841	1109	428	527	643
C05D11.11	mel-32	3878.28	4805.59	2950.96	0.614067	-0.703533	0.00528166	0.121161	4380.16	5291.17	4745.45	2501.44	3401.31	2950.12	3693	5272	5261	2534	3334	3364
B0564.2	B0564.2	293.888	373.893	213.884	0.572045	-0.805801	0.00534948	0.122229	330.913	362.313	428.453	140.175	255.047	246.428	279	361	475	142	250	281
W04A8.1	W04A8.1	613.05	768.676	457.423	0.595079	-0.748847	0.00538672	0.122842	632.175	807.928	865.926	306.016	504.994	561.26	533	805	960	310	495	640
T23F11.1	ppm-2	1297.98	980.037	1615.92	1.64884	0.721448	0.00540973	0.123129	1119.65	1008.66	811.805	1928.89	1663.93	1254.94	944	1005	900	1954	1631	1431
M01G5.1	M01G5.1	871.65	1089.72	653.58	0.599768	-0.737524	0.00547643	0.124168	1082.88	1013.67	1172.61	570.572	700.87	689.297	913	1010	1300	578	687	786
Y46E12BL.2	Y46E12BL.2	1504.22	1861.22	1147.22	0.616381	-0.698106	0.00546802	0.124168	1455.31	1913.94	2214.42	1112.52	1142.61	1186.54	1227	1907	2455	1127	1120	1353
W06H3.3	ctps-1	1834.09	2285.63	1382.56	0.604889	-0.725257	0.00549883	0.124436	2489.56	2234.1	2133.24	1386.94	1461.93	1298.79	2099	2226	2365	1405	1433	1481
Y39G10AR.21	Y39G10AR.21	486.27	614.817	357.723	0.581836	-0.781315	0.00552374	0.12476	657.083	591.142	596.226	301.08	383.591	388.497	554	589	661	305	376	443
C39B5.6	C39B5.6	249.632	322.389	176.876	0.54864	-0.866067	0.0055684	0.125289	409.194	308.117	249.856	189.533	168.331	172.763	345	307	277	192	165	197
B0035.2	dnj-2	720.214	538.592	901.837	1.67443	0.743674	0.0055592	0.125289	575.244	584.117	456.415	1006.89	936.534	762.085	485	582	506	1020	918	869
Y71H2AM.20	Y71H2AM.20	1009.64	1292.3	726.993	0.562559	-0.829923	0.00558852	0.125502	980.88	1404.09	1491.92	446.191	863.08	871.707	827	1399	1654	452	846	994
C35D10.6	C35D10.6	741.832	934.318	549.347	0.587966	-0.766196	0.00560323	0.125593	1066.28	1009.66	727.017	516.279	596.811	534.951	899	1006	806	523	585	610
R107.4	ikke-1	3220.51	2415.25	4025.77	1.66681	0.73709	0.00567479	0.126715	1669.99	2694.77	2881.01	3386.91	4232.76	4457.63	1408	2685	3194	3431	4149	5083
F59C12.2	ser-1	27.398	13.6034	41.1926	3.02811	1.59842	0.00567075	0.126715	14.2328	13.0473	13.5301	42.4474	46.9287	34.2018	12	13	15	43	46	39
Y53C12A.10	Y53C12A.10	500.785	631.834	369.737	0.58518	-0.773048	0.00572617	0.127621	678.432	617.237	599.834	299.106	429.5	380.604	572	615	665	303	421	434
F53E4.1	F53E4.1	1385.99	1057.34	1714.65	1.62166	0.697469	0.00574149	0.127721	1349.75	946.43	875.848	1997	1645.57	1501.37	1138	943	971	2023	1613	1712
K10H10.2	cysl-2	606.446	766.1	446.792	0.583203	-0.77793	0.00576437	0.127924	931.065	710.575	656.66	413.615	473.368	453.393	785	708	728	419	464	517
B0303.15	mrpl-11	1252.47	1557.76	947.172	0.608033	-0.717779	0.00577229	0.127924	1462.42	1663.03	1547.84	937.791	973.26	930.463	1233	1657	1716	950	954	1061
Y38C1AA.3	pnc-1	300.044	382.687	217.402	0.568093	-0.815801	0.00578316	0.127924	418.683	397.44	331.938	208.288	244.845	199.072	353	396	368	211	240	227
F28F8.9	F28F8.9	772.656	576.995	968.317	1.67821	0.746921	0.00584231	0.12899	520.685	648.35	561.95	939.766	998.765	966.419	439	646	623	952	979	1102
F29G9.7	F29G9.7	62.7804	86.7905	38.7702	0.44671	-1.16259	0.00585343	0.128994	94.8856	84.3055	81.1805	16.7815	53.0498	46.4793	80	84	90	17	52	53
C01F1.2	sco-1	888.168	1106.86	669.477	0.604843	-0.725367	0.0058782	0.129172	1076.95	1098.98	1144.65	810.449	593.75	604.231	908	1095	1269	821	582	689
F35D11.5	F35D11.5	761.143	948.479	573.806	0.604975	-0.725052	0.00588942	0.129172	858.715	931.375	1055.35	496.536	641.699	583.184	724	928	1170	503	629	665
C01G10.8	C01G10.8	4735.7	5865.25	3606.14	0.614832	-0.701735	0.00589437	0.129172	5720.41	6016.8	5858.53	3067.07	3909.36	3842	4823	5995	6495	3107	3832	4381
Y48G1BL.6	Y48G1BL.6	156.198	109.269	203.128	1.85897	0.894507	0.00595137	0.130179	111.491	96.3492	119.967	192.494	189.755	227.135	94	96	133	195	186	259
B0285.4	B0285.4	742.662	936.682	548.643	0.58573	-0.771691	0.00601581	0.131102	1152.86	857.106	800.079	460.011	570.286	615.632	972	854	887	466	559	702
ZK512.2	ZK512.2	739.536	922.483	556.59	0.60336	-0.728908	0.00601408	0.131102	856.342	968.51	942.596	580.444	563.144	526.181	722	965	1045	588	552	600
C30H6.9	C30H6.9	402.243	507.077	297.409	0.586515	-0.769759	0.0060743	0.132133	460.195	483.753	577.284	213.224	326.461	352.541	388	482	640	216	320	402
Y119D3B.11	orc-3	901.757	1127.64	675.873	0.59937	-0.738482	0.00610744	0.132365	1126.77	1097.98	1158.18	379.065	811.05	837.505	950	1094	1284	384	795	955
T04C12.6	act-1	13619.1	16832.2	10406	0.618218	-0.693813	0.00610526	0.132365	16436.6	16437.6	17622.5	8925.8	10847.7	11444.4	13858	16378	19537	9042	10633	13050
C37H5.5	C37H5.5	875.715	1098.69	652.739	0.594107	-0.751206	0.00613266	0.132668	1241.82	1063.86	990.403	565.636	674.345	718.237	1047	1060	1098	573	661	819
E02H1.2	E02H1.2	710.213	885.85	534.576	0.60346	-0.728669	0.00616843	0.132954	838.551	896.248	922.752	484.69	599.871	519.165	707	893	1023	491	588	592
Y69A2AR.5	daao-1	23.9491	11.299	36.5992	3.23915	1.69562	0.0061673	0.132954	7.11642	15.0546	11.7261	49.3574	24.4845	35.9557	6	15	13	50	24	41
F28F8.4	fbxa-95	183.842	236.84	130.844	0.552458	-0.856062	0.00622156	0.133854	215.865	252.917	241.738	114.509	143.847	134.176	182	252	268	116	141	153
K08F11.5	miro-1	1231.59	1530.25	932.929	0.609658	-0.713927	0.00630257	0.135104	1447.01	1534.56	1609.18	687.056	1068.14	1043.59	1220	1529	1784	696	1047	1190
F07B7.2	F07B7.2	11.744	3.69305	19.795	5.36007	2.42225	0.00629588	0.135104	3.55821	3.01091	4.51003	25.6659	15.3028	18.4163	3	3	5	26	15	21
F52H3.2	F52H3.2	574.092	722.284	425.901	0.589658	-0.76205	0.00640447	0.136544	826.691	772.801	567.362	484.69	426.439	366.573	697	770	629	491	418	418
ZK973.2	cec-10	2037.94	2524.76	1551.12	0.614364	-0.702836	0.00638343	0.136544	2463.47	2539.2	2571.62	1299.09	1716.98	1637.3	2077	2530	2851	1316	1683	1867
C50A2.2	cec-2	1230.11	929.815	1530.4	1.64592	0.718897	0.00640316	0.136544	1022.39	801.906	965.146	1725.54	1559.87	1305.81	862	799	1070	1748	1529	1489
Y55F3AM.13	Y55F3AM.13	1599.2	1986.94	1211.45	0.609704	-0.71382	0.00646273	0.137537	2059.02	2028.35	1873.47	1094.75	1304.82	1234.77	1736	2021	2077	1109	1279	1408
Y77E11A.6	rpc-11	253.725	322.768	184.682	0.572182	-0.805454	0.00648939	0.137682	302.448	340.233	325.624	160.905	214.24	178.902	255	339	361	163	210	204
C34D1.4	C34D1.4	20.5207	9.33595	31.7054	3.39605	1.76386	0.00649289	0.137682	11.8607	8.0291	8.11805	47.3831	21.424	26.3091	10	8	9	48	21	30
F52H2.1	F52H2.1	70.201	97.0765	43.3255	0.446303	-1.16391	0.00653867	0.138246	61.6756	102.371	127.183	26.653	55.0902	48.2333	52	102	141	27	54	55
F36D4.3	hum-2	3472.14	2643.01	4301.26	1.62741	0.702576	0.00654296	0.138246	2582.07	2626.52	2720.45	4749.17	4164.41	3990.21	2177	2617	3016	4811	4082	4550
Y79H2A.11	zyg-8	916.439	1135.92	696.961	0.613566	-0.70471	0.00660965	0.139406	891.925	1239.49	1276.34	471.857	813.091	805.934	752	1235	1415	478	797	919
R119.2	R119.2	488.135	614.686	361.583	0.58824	-0.765524	0.00662387	0.139456	677.246	584.117	582.696	396.834	327.481	360.434	571	582	646	402	321	411
Y95B8A.11	him-19	207.924	266.098	149.749	0.56276	-0.829407	0.00668896	0.140046	206.376	287.04	304.878	101.676	152.008	195.564	174	286	338	103	149	223
Y39E4B.5	Y39E4B.5	2307.9	1759.51	2856.29	1.62334	0.698967	0.00668934	0.140046	1632.03	1858.74	1787.78	2231.94	3104.44	3232.51	1376	1852	1982	2261	3043	3686
D1022.7	aka-1	4391.44	3338.83	5444.06	1.63053	0.70534	0.0066994	0.140046	3152.57	3461.54	3402.37	6267.41	5445.77	4618.99	2658	3449	3772	6349	5338	5267
Y54G2A.49	Y54G2A.49	35.9369	19.4855	52.3883	2.68858	1.42685	0.00667273	0.140046	14.2328	18.0655	26.1582	59.2289	47.9489	49.9872	12	18	29	60	47	57
W10D9.5	tomm-22	1544.16	1919.97	1168.34	0.608519	-0.716625	0.00671684	0.140162	2158.65	1830.63	1770.64	1225.05	1167.1	1112.87	1820	1824	1963	1241	1144	1269
C17G10.9	C17G10.9	2198.04	2723.38	1672.69	0.614197	-0.703228	0.00676144	0.140843	3101.57	2433.82	2634.76	1651.5	1860.83	1505.75	2615	2425	2921	1673	1824	1717
AH9.2	crn-4	227.713	290.641	164.785	0.566971	-0.818652	0.00678142	0.14101	273.982	293.062	304.878	102.663	210.159	181.532	231	292	338	104	206	207
T24B8.5	T24B8.5	202.885	104.512	301.259	2.88253	1.52733	0.00685927	0.142378	54.5592	143.52	115.457	163.867	391.753	348.156	46	143	128	166	384	397
C55B7.8	dbr-1	726.688	898.51	554.867	0.617541	-0.695392	0.00689821	0.142935	645.222	1033.75	1016.56	492.587	627.416	544.597	544	1030	1127	499	615	621
ZK856.9	zhit-3	954.077	1184.57	723.587	0.610845	-0.711122	0.00692729	0.143285	1103.04	1290.68	1159.98	720.619	734.536	715.606	930	1286	1286	730	720	816
Y53C10A.2	Y53C10A.2	75.3878	48.7002	102.075	2.09599	1.06763	0.00696848	0.143885	49.8149	51.1855	45.1003	119.445	106.1	80.6811	42	51	50	121	104	92
F46F11.10	F46F11.10	168.881	232.071	105.692	0.455429	-1.1347	0.00698348	0.143897	317.867	217.789	160.557	114.509	106.1	96.4665	268	217	178	116	104	110
Y38C9A.2	cgp-1	3680.87	2802.1	4559.64	1.62722	0.702412	0.00699347	0.143897	2502.61	2833.27	3070.43	4506.33	4581.67	4590.93	2110	2823	3404	4565	4491	5235
F27C1.6	F27C1.6	1401.69	1731.36	1072.03	0.619188	-0.691551	0.00702962	0.144389	1518.17	2157.82	1518.08	1059.21	1221.17	935.725	1280	2150	1683	1073	1197	1067
ZC434.8	ZC434.8	3893.38	4787.19	2999.56	0.626582	-0.674425	0.00715394	0.146687	4012.47	5125.57	5223.52	2134.22	3445.18	3419.3	3383	5107	5791	2162	3377	3899
K09F6.9	K09F6.9	17.0668	7.11931	27.0142	3.7945	1.92391	0.00717686	0.146901	7.11642	7.02546	7.21605	32.5759	20.4038	28.063	6	7	8	33	20	32
Y105E8A.19	Y105E8A.19	702.825	876.718	528.931	0.603308	-0.729033	0.00721259	0.147377	876.506	892.233	861.416	484.69	541.72	560.383	739	889	955	491	531	639
D2005.1	D2005.1	490.704	613.359	368.05	0.600056	-0.736831	0.00729594	0.148309	537.29	706.561	596.226	307.003	412.156	384.989	453	704	661	311	404	439
Y54F10BM.14	phf-5	845.456	1049.84	641.069	0.610633	-0.711623	0.00728449	0.148309	1030.69	1086.94	1031.89	575.508	729.435	618.263	869	1083	1144	583	715	705
Y39A1A.1	epg-6	2128.01	2640.41	1615.6	0.611873	-0.708695	0.00729458	0.148309	2145.6	2708.82	3066.82	1040.45	1976.11	1830.23	1809	2699	3400	1054	1937	2087
D2007.4	mrpl-18	859.956	1066.05	653.861	0.613349	-0.70522	0.00736317	0.149303	965.461	1088.95	1143.74	520.227	740.657	700.698	814	1085	1268	527	726	799
C47G2.3	C47G2.3	1198.64	1482.91	914.371	0.616606	-0.697578	0.00737017	0.149303	1315.35	1574.71	1558.67	874.614	872.262	996.236	1109	1569	1728	886	855	1136
F59A3.3	mrpl-24	72.9786	98.8786	47.0787	0.476126	-1.07058	0.00746138	0.149918	86.5831	132.48	77.5725	33.5631	67.3325	40.3405	73	132	86	34	66	46
[truncated: 11,207 more rows]

## Sheet: gld2 down all genes
Input
ID	name	baseMeanC	baseMeanG2	log2FoldChange	pval	padj
M163.3	his-24	4512.43	273.182	-4.04597	4.5861e-15	9.02087e-12
[truncated: 1,187 more rows]

## Sheet: gld2 up all genes
Input
[truncated: 523 more rows]

## Sheet: gld4 down all genes
Input
[truncated: 119 more rows]

## Sheet: gld4 up all genes
Input
[truncated: 23 more rows]

[truncated: 19 more sheets: gld2 down GL genes, gld2 up GL genes, gld4 down GL genes, gld4 up GL genes, spike-in, control, gld2(rnai), gld4(rnai), control vs gld2(rnai), control vs gld4(rnai), NP enriched in control, GL less translated gld2(rnai), GL higher translated gld2(rnai), GL less translated gld4(rnai), all detectable genes, germline enriched genes, gld-2 associated genes, gld1 associated genes, fbf1 associated genes]
